# Supplementary material for: Fossil echinoid (Echinoidea, Echinodermata) diversity of the Early Cretaceous (Hauterivian) in the Paris Basin (France)
Source: Zookeys. 2013 Aug 20;(325):65–75. doi: 10.3897/zookeys.325.5085 (PMC3760139; doi:10.3897/zookeys.325.5085)
Supplement: Supplementary file 1 — Occurrence records of Hauterivian echinoids of the Paris basin. (doi: 10.3897/zookeys.325.5083.app) File format: Microsoft Excel document (xls). [file ZooKeys-325-065-s001.xls]

## Sheet: base
id	verbatimLocality	decimalLongitude	decimalLatitude	order and higher taxonomic rank	family	genus	scientificName	ScientificNameAuthorship	Synonyms	DataSetName	Year	BasisOfRecord	SamplingProtocol
299	Bleigny-le-Carreau	3.69	47.84	Arbacioida Gregory, 1900	Acropeltidae Lambert & Thiéry, 1914	Goniopygus Agassiz, 1838	Goniopygus_peltatus	(Agassiz, 1836)	Polygoniopygus_intricatus (Agassiz, 1838)	Corroy, 1925	before 1924	Literature	FieldSampling
372	Gy-l'Evêque (métairie Foudriat)	3.56	47.69	Arbacioida Gregory, 1900	Acropeltidae Lambert & Thiéry, 1914	Goniopygus Agassiz, 1838	Goniopygus_peltatus	(Agassiz, 1836)	Polygoniopygus_intricatus (Agassiz, 1838)	Valette, 1908	before 1908	Literature	FieldSampling
226	Marolles-sous-Lignières	3.93	47.93	Arbacioida Gregory, 1900	Acropeltidae Lambert & Thiéry, 1914	Goniopygus Agassiz, 1838	Goniopygus_peltatus	(Agassiz, 1836)	Polygoniopygus_intricatus (Agassiz, 1838)	Université de Bourgogne Geology (Houdard Coll.)		Fossil specimen	FieldSampling
528	Saint-Sauveur	3.21	47.6	Arbacioida Gregory, 1900	Acropeltidae Lambert & Thiéry, 1914	Goniopygus Agassiz, 1838	Goniopygus_peltatus	(Agassiz, 1836)	Polygoniopygus_intricatus (Agassiz, 1838)	Valette, 1908	before 1908	Literature	FieldSampling
213	Tronchoy	3.94	47.92	Arbacioida Gregory, 1900	Acropeltidae Lambert & Thiéry, 1914	Goniopygus Agassiz, 1838	Goniopygus_peltatus	(Agassiz, 1836)	Polygoniopygus_intricatus (Agassiz, 1838)	Valette, 1908	before 1908	Literature	FieldSampling
351	Auxerre	3.57	47.79	Arbacioida Gregory, 1900	Arbaciidae Gray, 1855	Codiopsis Agassiz, 1840	Codiopsis_lorini	Cotteau, 1851		Cotteau, 1862-1867; Valette, 1908	before 1867; before 1908	Literature	FieldSampling
204	Cheney	3.96	47.91	Arbacioida Gregory, 1900	Arbaciidae Gray, 1855	Codiopsis Agassiz, 1840	Codiopsis_lorini	Cotteau, 1851		Cotteau, 1862-1867; Valette, 1908	before 1867; before 1908	Literature	FieldSampling
470	Fontenoy	3.3	47.66	Arbacioida Gregory, 1900	Arbaciidae Gray, 1855	Codiopsis Agassiz, 1840	Codiopsis_lorini	Cotteau, 1851		Université de Bourgogne Geology (David Coll.)	1981	Fossil specimen	FieldSampling
224	Marolles-sous-Lignières	3.93	47.93	Arbacioida Gregory, 1900	Arbaciidae Gray, 1855	Codiopsis Agassiz, 1840	Codiopsis_lorini	Cotteau, 1851		Cotteau, 1857-1878	before 1878	Literature	FieldSampling
337	Monéteau	3.59	47.82	Arbacioida Gregory, 1900	Arbaciidae Gray, 1855	Codiopsis Agassiz, 1840	Codiopsis_lorini	Cotteau, 1851		Université de Bourgogne Geology (Houdard Coll.)		Fossil specimen	FieldSampling
212	Tronchoy	3.94	47.92	Arbacioida Gregory, 1900	Arbaciidae Gray, 1855	Codiopsis Agassiz, 1840	Codiopsis_lorini	Cotteau, 1851		Cotteau, 1862-1867; Valette, 1908	before 1867; before 1908	Literature	FieldSampling
321	Venoy	3.63	47.8	Arbacioida Gregory, 1900	Arbaciidae Gray, 1855	Codiopsis Agassiz, 1840	Codiopsis_lorini	Cotteau, 1851		Université de Bourgogne Geology (David Coll.)	1981	Fossil specimen	FieldSampling
371	Gy-l'Evêque (métairie Foudriat)	3.56	47.69	Atelostomata Zittel, 1879		Disaster Agassiz, 1836	Disaster_subelongatus	(d’Orbigny, 1853)		Saucède, Dudicourt & Courville, 2012	1995	Literature	FieldSampling
548	Les Rèbles	3.21	47.59	Atelostomata Zittel, 1879		Disaster Agassiz, 1836	Disaster_subelongatus	(d’Orbigny, 1853)		Saucède, Dudicourt & Courville, 2012	1995	Literature	FieldSampling
322	Venoy	3.63	47.8	Atelostomata Zittel, 1879		Disaster Agassiz, 1836	Disaster_subelongatus	(d’Orbigny, 1853)		Université de Bourgogne Geology (Robert Coll.), Saucède, Dudicourt & Courville, 2012	1995	Fossil specimen; literature	FieldSampling
364	Auxerre	3.57	47.79	Carinacea Kroh & Smith, 2010	Hemicidaridae Wright, 1857	Pseudocidaris Etallon, 1859	Pseudocidaris_clunifera	(Agassiz, 1836)	Hemicidaris_clunifera (Agassiz, 1836); Hemicidaris_neocomiensis Cotteau, 1851	Université de Bourgogne Geology (David Coll.)	1981	Fossil specimen	FieldSampling
208	Cheney	3.96	47.91	Carinacea Kroh & Smith, 2010	Hemicidaridae Wright, 1857	Pseudocidaris Etallon, 1859	Pseudocidaris_clunifera	(Agassiz, 1836)	Hemicidaris_clunifera (Agassiz, 1836); Hemicidaris_neocomiensis Cotteau, 1851	Cotteau, 1857-1878; Corroy, 1925	before 1878; before 1924	Literature	FieldSampling
584	Dampierre-sous-Bouhy	3.13	47.5	Carinacea Kroh & Smith, 2010	Hemicidaridae Wright, 1857	Pseudocidaris Etallon, 1859	Pseudocidaris_clunifera	(Agassiz, 1836)	Hemicidaris_clunifera (Agassiz, 1836); Hemicidaris_neocomiensis Cotteau, 1851	Université de Bourgogne Geology (Valette Coll.)	before 1908	Fossil specimen	FieldSampling
480	Fontenoy	3.3	47.66	Carinacea Kroh & Smith, 2010	Hemicidaridae Wright, 1857	Pseudocidaris Etallon, 1859	Pseudocidaris_clunifera	(Agassiz, 1836)	Hemicidaris_clunifera (Agassiz, 1836); Hemicidaris_neocomiensis Cotteau, 1851	Cotteau, 1857-1878; Valette, 1908	before 1878; before 1908	Literature	FieldSampling
158	Fouchères	4.27	48.14	Carinacea Kroh & Smith, 2010	Hemicidaridae Wright, 1857	Pseudocidaris Etallon, 1859	Pseudocidaris_clunifera	(Agassiz, 1836)	Hemicidaris_clunifera (Agassiz, 1836); Hemicidaris_neocomiensis Cotteau, 1851	Cotteau, 1862-1867	before 1867	Literature	FieldSampling
381	Gy-l'Evêque (métairie Foudriat)	3.56	47.69	Carinacea Kroh & Smith, 2010	Hemicidaridae Wright, 1857	Pseudocidaris Etallon, 1859	Pseudocidaris_clunifera	(Agassiz, 1836)	Hemicidaris_clunifera (Agassiz, 1836); Hemicidaris_neocomiensis Cotteau, 1851	Cotteau, 1857-1878; Valette, 1908; Corroy, 1925	before 1878; before 1908; before 1924	Literature	FieldSampling
458	Leugny	3.37	47.68	Carinacea Kroh & Smith, 2010	Hemicidaridae Wright, 1857	Pseudocidaris Etallon, 1859	Pseudocidaris_clunifera	(Agassiz, 1836)	Hemicidaris_clunifera (Agassiz, 1836); Hemicidaris_neocomiensis Cotteau, 1851	Université de Bourgogne Geology (Valette Coll.); Cotteau, 1857-1878; Corroy, 1925	before 1908; before 1878; before 1924	Fossil specimen; literature	FieldSampling
235	Marolles-sous-Lignières	3.93	47.93	Carinacea Kroh & Smith, 2010	Hemicidaridae Wright, 1857	Pseudocidaris Etallon, 1859	Pseudocidaris_clunifera	(Agassiz, 1836)	Hemicidaris_clunifera (Agassiz, 1836); Hemicidaris_neocomiensis Cotteau, 1851	Cotteau, 1862-1867; Corroy, 1925	before 1867; before 1924	Literature	FieldSampling
320	Quenne	3.64	47.77	Carinacea Kroh & Smith, 2010	Hemicidaridae Wright, 1857	Pseudocidaris Etallon, 1859	Pseudocidaris_clunifera	(Agassiz, 1836)	Hemicidaris_clunifera (Agassiz, 1836); Hemicidaris_neocomiensis Cotteau, 1851	Université de Bourgogne Geology (David Coll.)	1981	Fossil specimen	FieldSampling
317	Ravins de Quenne	3.64	47.79	Carinacea Kroh & Smith, 2010	Hemicidaridae Wright, 1857	Pseudocidaris Etallon, 1859	Pseudocidaris_clunifera	(Agassiz, 1836)	Hemicidaris_clunifera (Agassiz, 1836); Hemicidaris_neocomiensis Cotteau, 1851	Cotteau, 1862-1867; Valette, 1908	before 1867; before 1908	Literature	FieldSampling
540	Saint-Sauveur	3.21	47.6	Carinacea Kroh & Smith, 2010	Hemicidaridae Wright, 1857	Pseudocidaris Etallon, 1859	Pseudocidaris_clunifera	(Agassiz, 1836)	Hemicidaris_clunifera (Agassiz, 1836); Hemicidaris_neocomiensis Cotteau, 1851	Université de Bourgogne Geology (Houdard Coll.); Cotteau, 1857-1878; Valette, 1908; Corroy, 1925	before 1878; before 1908; before 1924	Fossil specimen; literature	FieldSampling
500	Saints	3.26	47.62	Carinacea Kroh & Smith, 2010	Hemicidaridae Wright, 1857	Pseudocidaris Etallon, 1859	Pseudocidaris_clunifera	(Agassiz, 1836)	Hemicidaris_clunifera (Agassiz, 1836); Hemicidaris_neocomiensis Cotteau, 1851	Université de Bourgogne Geology (Houdard Coll.); Cotteau, 1857-1878; Valette, 1908; Corroy, 1925	before 1878; before 1908; before 1924	Fossil specimen; literature	FieldSampling
330	Venoy	3.63	47.8	Carinacea Kroh & Smith, 2010	Hemicidaridae Wright, 1857	Pseudocidaris Etallon, 1859	Pseudocidaris_clunifera	(Agassiz, 1836)	Hemicidaris_clunifera (Agassiz, 1836); Hemicidaris_neocomiensis Cotteau, 1851	Cotteau, 1862-1867; Valette, 1908	before 1867; before 1908	Literature	FieldSampling
365	Auxerre	3.57	47.79	Cassiduloida L. Agassiz & Desor, 1847	Clypeidae Lambert, 1898	Genus Pygurus Agassiz, 1839	Pygurus_montmollini	(Agassiz, 1836)	Echinopygus_montmolini (Agassiz, 1836)	Cotteau, 1857-1878; Valette, 1908	before 1878; before 1908	Literature	FieldSampling
34	Avrainville	5.05	48.54	Cassiduloida L. Agassiz & Desor, 1847	Clypeidae Lambert, 1898	Genus Pygurus Agassiz, 1839	Pygurus_montmollini	(Agassiz, 1836)	Echinopygus_montmolini (Agassiz, 1836)	Université de Bourgogne Geology (David Coll.)	1981	Fossil specimen	FieldSampling
296	Beine	3.7	47.8	Cassiduloida L. Agassiz & Desor, 1847	Clypeidae Lambert, 1898	Genus Pygurus Agassiz, 1839	Pygurus_montmollini	(Agassiz, 1836)	Echinopygus_montmolini (Agassiz, 1836)	Université de Bourgogne Geology (David Coll.)	1981	Fossil specimen	FieldSampling
53	Bettancourt	4.99	48.65	Cassiduloida L. Agassiz & Desor, 1847	Clypeidae Lambert, 1898	Genus Pygurus Agassiz, 1839	Pygurus_montmollini	(Agassiz, 1836)	Echinopygus_montmolini (Agassiz, 1836)	Cotteau, 1857-1878	before 1878	Literature	FieldSampling
609	Bissiol	2.79	47.41	Cassiduloida L. Agassiz & Desor, 1847	Clypeidae Lambert, 1898	Genus Pygurus Agassiz, 1839	Pygurus_montmollini	(Agassiz, 1836)	Echinopygus_montmolini (Agassiz, 1836)	Université de Bourgogne Geology (David Coll.)	1981	Fossil specimen	FieldSampling
210	Cheney	3.96	47.91	Cassiduloida L. Agassiz & Desor, 1847	Clypeidae Lambert, 1898	Genus Pygurus Agassiz, 1839	Pygurus_montmollini	(Agassiz, 1836)	Echinopygus_montmolini (Agassiz, 1836)	Cotteau, 1857-1878	before 1878	Literature	FieldSampling
256	Flogny-la-Chapelle	3.89	47.94	Cassiduloida L. Agassiz & Desor, 1847	Clypeidae Lambert, 1898	Genus Pygurus Agassiz, 1839	Pygurus_montmollini	(Agassiz, 1836)	Echinopygus_montmolini (Agassiz, 1836)	Cotteau, 1857-1878; Valette, 1908	before 1878; before 1908	Literature	FieldSampling
482	Fontenoy	3.3	47.66	Cassiduloida L. Agassiz & Desor, 1847	Clypeidae Lambert, 1898	Genus Pygurus Agassiz, 1839	Pygurus_montmollini	(Agassiz, 1836)	Echinopygus_montmolini (Agassiz, 1836)	Cotteau, 1857-1878; Valette, 1908	before 1878; before 1908	Literature	FieldSampling
571	Gaudinet	3.14	47.53	Cassiduloida L. Agassiz & Desor, 1847	Clypeidae Lambert, 1898	Genus Pygurus Agassiz, 1839	Pygurus_montmollini	(Agassiz, 1836)	Echinopygus_montmolini (Agassiz, 1836)	Université de Bourgogne Geology (David Coll.)	1981	Fossil specimen	FieldSampling
383	Gy-l'Evêque (métairie Foudriat)	3.56	47.69	Cassiduloida L. Agassiz & Desor, 1847	Clypeidae Lambert, 1898	Genus Pygurus Agassiz, 1839	Pygurus_montmollini	(Agassiz, 1836)	Echinopygus_montmolini (Agassiz, 1836)	Cotteau, 1857-1878; Valette, 1908	before 1878; before 1908	Literature	FieldSampling
520	L'Orme du Pont	3.22	47.6	Cassiduloida L. Agassiz & Desor, 1847	Clypeidae Lambert, 1898	Genus Pygurus Agassiz, 1839	Pygurus_montmollini	(Agassiz, 1836)	Echinopygus_montmolini (Agassiz, 1836)	Université de Bourgogne Geology (David Coll.)	1981	Fossil specimen	FieldSampling
626	La Boulaye	2.76	47.39	Cassiduloida L. Agassiz & Desor, 1847	Clypeidae Lambert, 1898	Genus Pygurus Agassiz, 1839	Pygurus_montmollini	(Agassiz, 1836)	Echinopygus_montmolini (Agassiz, 1836)	Université de Bourgogne Geology (David Coll.)	1981	Fossil specimen	FieldSampling
423	La Cour Barrat	3.43	47.71	Cassiduloida L. Agassiz & Desor, 1847	Clypeidae Lambert, 1898	Genus Pygurus Agassiz, 1839	Pygurus_montmollini	(Agassiz, 1836)	Echinopygus_montmolini (Agassiz, 1836)	Université de Bourgogne Geology (David Coll.)	1981	Fossil specimen	FieldSampling
163	Lantages	4.24	48.08	Cassiduloida L. Agassiz & Desor, 1847	Clypeidae Lambert, 1898	Genus Pygurus Agassiz, 1839	Pygurus_montmollini	(Agassiz, 1836)	Echinopygus_montmolini (Agassiz, 1836)	Université de Bourgogne Geology (David Coll.)	1981	Fossil specimen	FieldSampling
600	Les Anges	3.05	47.5	Cassiduloida L. Agassiz & Desor, 1847	Clypeidae Lambert, 1898	Genus Pygurus Agassiz, 1839	Pygurus_montmollini	(Agassiz, 1836)	Echinopygus_montmolini (Agassiz, 1836)	Université de Bourgogne Geology (David Coll.)	1981	Fossil specimen	FieldSampling
595	Les Beauchats	3.07	47.5	Cassiduloida L. Agassiz & Desor, 1847	Clypeidae Lambert, 1898	Genus Pygurus Agassiz, 1839	Pygurus_montmollini	(Agassiz, 1836)	Echinopygus_montmolini (Agassiz, 1836)	Université de Bourgogne Geology (David Coll.)	1981	Fossil specimen	FieldSampling
441	Les Forêts	3.42	47.69	Cassiduloida L. Agassiz & Desor, 1847	Clypeidae Lambert, 1898	Genus Pygurus Agassiz, 1839	Pygurus_montmollini	(Agassiz, 1836)	Echinopygus_montmolini (Agassiz, 1836)	Université de Bourgogne Geology (David Coll.)	1981	Fossil specimen	FieldSampling
574	Les Fouchers	3.14	47.51	Cassiduloida L. Agassiz & Desor, 1847	Clypeidae Lambert, 1898	Genus Pygurus Agassiz, 1839	Pygurus_montmollini	(Agassiz, 1836)	Echinopygus_montmolini (Agassiz, 1836)	Université de Bourgogne Geology (David Coll.)	1981	Fossil specimen	FieldSampling
580	Les Méris	3.13	47.53	Cassiduloida L. Agassiz & Desor, 1847	Clypeidae Lambert, 1898	Genus Pygurus Agassiz, 1839	Pygurus_montmollini	(Agassiz, 1836)	Echinopygus_montmolini (Agassiz, 1836)	Université de Bourgogne Geology (David Coll.)	1981	Fossil specimen	FieldSampling
555	Les Rèbles	3.21	47.59	Cassiduloida L. Agassiz & Desor, 1847	Clypeidae Lambert, 1898	Genus Pygurus Agassiz, 1839	Pygurus_montmollini	(Agassiz, 1836)	Echinopygus_montmolini (Agassiz, 1836)	Saucède, Dudicourt & Courville, 2012	1995	Literature	FieldSampling
621	Les Rossignols	2.77	47.35	Cassiduloida L. Agassiz & Desor, 1847	Clypeidae Lambert, 1898	Genus Pygurus Agassiz, 1839	Pygurus_montmollini	(Agassiz, 1836)	Echinopygus_montmolini (Agassiz, 1836)	Université de Bourgogne Geology (David Coll.)	1981	Fossil specimen	FieldSampling
460	Leugny	3.37	47.68	Cassiduloida L. Agassiz & Desor, 1847	Clypeidae Lambert, 1898	Genus Pygurus Agassiz, 1839	Pygurus_montmollini	(Agassiz, 1836)	Echinopygus_montmolini (Agassiz, 1836)	Université de Bourgogne Geology (David Coll.); Cotteau, 1857-1878; Valette, 1908	1981; before 1878; before 1908	Fossil specimen; literature	FieldSampling
445	Leugny (La Badinerie)	3.39	47.69	Cassiduloida L. Agassiz & Desor, 1847	Clypeidae Lambert, 1898	Genus Pygurus Agassiz, 1839	Pygurus_montmollini	(Agassiz, 1836)	Echinopygus_montmolini (Agassiz, 1836)	Université de Bourgogne Geology (David Coll.)	1981	Fossil specimen	FieldSampling
202	Lignières	3.98	47.93	Cassiduloida L. Agassiz & Desor, 1847	Clypeidae Lambert, 1898	Genus Pygurus Agassiz, 1839	Pygurus_montmollini	(Agassiz, 1836)	Echinopygus_montmolini (Agassiz, 1836)	Université de Bourgogne Geology (David Coll.)	1981	Fossil specimen	FieldSampling
237	Marolles-sous-Lignières	3.93	47.93	Cassiduloida L. Agassiz & Desor, 1847	Clypeidae Lambert, 1898	Genus Pygurus Agassiz, 1839	Pygurus_montmollini	(Agassiz, 1836)	Echinopygus_montmolini (Agassiz, 1836)	Cotteau, 1857-1878	before 1878	Literature	FieldSampling
414	Nantenne	3.46	47.7	Cassiduloida L. Agassiz & Desor, 1847	Clypeidae Lambert, 1898	Genus Pygurus Agassiz, 1839	Pygurus_montmollini	(Agassiz, 1836)	Echinopygus_montmolini (Agassiz, 1836)	Université de Bourgogne Geology (David Coll.)	1981	Fossil specimen	FieldSampling
8	Narcy	5.098	48.57	Cassiduloida L. Agassiz & Desor, 1847	Clypeidae Lambert, 1898	Genus Pygurus Agassiz, 1839	Pygurus_montmollini	(Agassiz, 1836)	Echinopygus_montmolini (Agassiz, 1836)	Saucède, Dudicourt & Courville, 2012	1995	Literature	FieldSampling
313	Ravins de Venoy	3.64	47.8	Cassiduloida L. Agassiz & Desor, 1847	Clypeidae Lambert, 1898	Genus Pygurus Agassiz, 1839	Pygurus_montmollini	(Agassiz, 1836)	Echinopygus_montmolini (Agassiz, 1836)	Université de Bourgogne Geology (David Coll.)	1981	Fossil specimen	FieldSampling
542	Saint-Sauveur	3.21	47.6	Cassiduloida L. Agassiz & Desor, 1847	Clypeidae Lambert, 1898	Genus Pygurus Agassiz, 1839	Pygurus_montmollini	(Agassiz, 1836)	Echinopygus_montmolini (Agassiz, 1836)	Cotteau, 1857-1878; Valette, 1908	before 1878; before 1908	Literature	FieldSampling
511	Sainte-Colombe-sur-Loing	3.23	47.57	Cassiduloida L. Agassiz & Desor, 1847	Clypeidae Lambert, 1898	Genus Pygurus Agassiz, 1839	Pygurus_montmollini	(Agassiz, 1836)	Echinopygus_montmolini (Agassiz, 1836)	Université de Bourgogne Geology (David Coll.)	1981	Fossil specimen	FieldSampling
502	Saints	3.26	47.62	Cassiduloida L. Agassiz & Desor, 1847	Clypeidae Lambert, 1898	Genus Pygurus Agassiz, 1839	Pygurus_montmollini	(Agassiz, 1836)	Echinopygus_montmolini (Agassiz, 1836)	Université de Bourgogne Geology (Houdard, Valette, David Coll.); Cotteau, 1857-1878	before 1908; 1981; before 1878	Fossil specimen; literature	FieldSampling
605	Sancerre	2.85	47.33	Cassiduloida L. Agassiz & Desor, 1847	Clypeidae Lambert, 1898	Genus Pygurus Agassiz, 1839	Pygurus_montmollini	(Agassiz, 1836)	Echinopygus_montmolini (Agassiz, 1836)	Université de Bourgogne Geology (David Coll.)	1981	Fossil specimen	FieldSampling
616	Subligny	2.77	47.39	Cassiduloida L. Agassiz & Desor, 1847	Clypeidae Lambert, 1898	Genus Pygurus Agassiz, 1839	Pygurus_montmollini	(Agassiz, 1836)	Echinopygus_montmolini (Agassiz, 1836)	Université de Bourgogne Geology (David Coll.)	1981	Fossil specimen	FieldSampling
112	Trannes	4.6	48.3	Cassiduloida L. Agassiz & Desor, 1847	Clypeidae Lambert, 1898	Genus Pygurus Agassiz, 1839	Pygurus_montmollini	(Agassiz, 1836)	Echinopygus_montmolini (Agassiz, 1836)	Université de Bourgogne Geology (David Coll.)	1981	Fossil specimen	FieldSampling
563	Treigny	3.18	47.55	Cassiduloida L. Agassiz & Desor, 1847	Clypeidae Lambert, 1898	Genus Pygurus Agassiz, 1839	Pygurus_montmollini	(Agassiz, 1836)	Echinopygus_montmolini (Agassiz, 1836)	Université de Bourgogne Geology (David Coll.)	1981	Fossil specimen	FieldSampling
220	Tronchoy	3.94	47.92	Cassiduloida L. Agassiz & Desor, 1847	Clypeidae Lambert, 1898	Genus Pygurus Agassiz, 1839	Pygurus_montmollini	(Agassiz, 1836)	Echinopygus_montmolini (Agassiz, 1836)	Cotteau, 1857-1878	before 1878	Literature	FieldSampling
331	Venoy	3.63	47.8	Cassiduloida L. Agassiz & Desor, 1847	Clypeidae Lambert, 1898	Genus Pygurus Agassiz, 1839	Pygurus_montmollini	(Agassiz, 1836)	Echinopygus_montmolini (Agassiz, 1836)	Université de Bourgogne Geology (David Coll.)	1981	Fossil specimen	FieldSampling
142	Avaleur	4.34	48.12	Cassiduloida L. Agassiz & Desor, 1847	Nucleolitidae Agassiz & Desor, 1847	Clypeopygus d’Orbigny, 1856	Clypeopygus_paultrei	(Cotteau, 1851)	Clypeopygus_robinaldinus (Cotteau, 1851); Clypeopygus_robineaui (Cotteau, 1851)	Université de Bourgogne Geology (David Coll.)	1981	Fossil specimen	FieldSampling
148	Courtenot	4.3	48.15	Cassiduloida L. Agassiz & Desor, 1847	Nucleolitidae Agassiz & Desor, 1847	Clypeopygus d’Orbigny, 1856	Clypeopygus_paultrei	(Cotteau, 1851)	Clypeopygus_robinaldinus (Cotteau, 1851); Clypeopygus_robineaui (Cotteau, 1851)	Université de Bourgogne Geology (David Coll.)	1981	Fossil specimen	FieldSampling
246	Flogny-la-Chapelle	3.89	47.94	Cassiduloida L. Agassiz & Desor, 1847	Nucleolitidae Agassiz & Desor, 1847	Clypeopygus d’Orbigny, 1856	Clypeopygus_paultrei	(Cotteau, 1851)	Clypeopygus_robinaldinus (Cotteau, 1851); Clypeopygus_robineaui (Cotteau, 1851)	Université de Bourgogne Geology (David Coll.); Corroy, 1925	1981; before 1924	Fossil specimen; literature	FieldSampling
469	Fontenoy	3.3	47.66	Cassiduloida L. Agassiz & Desor, 1847	Nucleolitidae Agassiz & Desor, 1847	Clypeopygus d’Orbigny, 1856	Clypeopygus_paultrei	(Cotteau, 1851)	Clypeopygus_robinaldinus (Cotteau, 1851); Clypeopygus_robineaui (Cotteau, 1851)	Cotteau, 1857-1878; Valette, 1908; Corroy, 1925	before 1878; before 1908; before 1924	Literature	FieldSampling
369	Gy-l'Evêque (métairie Foudriat)	3.56	47.69	Cassiduloida L. Agassiz & Desor, 1847	Nucleolitidae Agassiz & Desor, 1847	Clypeopygus d’Orbigny, 1856	Clypeopygus_paultrei	(Cotteau, 1851)	Clypeopygus_robinaldinus (Cotteau, 1851); Clypeopygus_robineaui (Cotteau, 1851)	Valette, 1908; Corroy, 1925	before 1908; before 1924	Literature	FieldSampling
513	L'Orme du Pont	3.22	47.6	Cassiduloida L. Agassiz & Desor, 1847	Nucleolitidae Agassiz & Desor, 1847	Clypeopygus d’Orbigny, 1856	Clypeopygus_paultrei	(Cotteau, 1851)	Clypeopygus_robinaldinus (Cotteau, 1851); Clypeopygus_robineaui (Cotteau, 1851)	Université de Bourgogne Geology (David Coll.)	1981	Fossil specimen	FieldSampling
418	La Cour Barrat	3.43	47.71	Cassiduloida L. Agassiz & Desor, 1847	Nucleolitidae Agassiz & Desor, 1847	Clypeopygus d’Orbigny, 1856	Clypeopygus_paultrei	(Cotteau, 1851)	Clypeopygus_robinaldinus (Cotteau, 1851); Clypeopygus_robineaui (Cotteau, 1851)	Université de Bourgogne Geology (David Coll.)	1981	Fossil specimen	FieldSampling
435	Les Forêts	3.42	47.69	Cassiduloida L. Agassiz & Desor, 1847	Nucleolitidae Agassiz & Desor, 1847	Clypeopygus d’Orbigny, 1856	Clypeopygus_paultrei	(Cotteau, 1851)	Clypeopygus_robinaldinus (Cotteau, 1851); Clypeopygus_robineaui (Cotteau, 1851)	Université de Bourgogne Geology (David Coll.)	1981	Fossil specimen	FieldSampling
546	Les Rèbles	3.21	47.59	Cassiduloida L. Agassiz & Desor, 1847	Nucleolitidae Agassiz & Desor, 1847	Clypeopygus d’Orbigny, 1856	Clypeopygus_paultrei	(Cotteau, 1851)	Clypeopygus_robinaldinus (Cotteau, 1851); Clypeopygus_robineaui (Cotteau, 1851)	Université de Bourgogne Geology (David Coll.); Saucède, Dudicourt & Courville, 2012	1981; 1995	Fossil specimen; literature	FieldSampling
346	Les Vauboulons	3.58	47.76	Cassiduloida L. Agassiz & Desor, 1847	Nucleolitidae Agassiz & Desor, 1847	Clypeopygus d’Orbigny, 1856	Clypeopygus_paultrei	(Cotteau, 1851)	Clypeopygus_robinaldinus (Cotteau, 1851); Clypeopygus_robineaui (Cotteau, 1851)	Université de Bourgogne Geology (David Coll.)	1981	Fossil specimen	FieldSampling
448	Leugny	3.37	47.68	Cassiduloida L. Agassiz & Desor, 1847	Nucleolitidae Agassiz & Desor, 1847	Clypeopygus d’Orbigny, 1856	Clypeopygus_paultrei	(Cotteau, 1851)	Clypeopygus_robinaldinus (Cotteau, 1851); Clypeopygus_robineaui (Cotteau, 1851)	Université de Bourgogne Geology (Valette, David Coll.); Cotteau, 1857-1878; Corroy, 1925	before 1908; 1981; before 1878; before 1924	Fossil specimen; literature	FieldSampling
223	Marolles-sous-Lignières	3.93	47.93	Cassiduloida L. Agassiz & Desor, 1847	Nucleolitidae Agassiz & Desor, 1847	Clypeopygus d’Orbigny, 1856	Clypeopygus_paultrei	(Cotteau, 1851)	Clypeopygus_robinaldinus (Cotteau, 1851); Clypeopygus_robineaui (Cotteau, 1851)	Université de Bourgogne Geology (David Coll.); Cotteau, 1862-1867; Corroy, 1925	1981; before 1867; before 1924	Fossil specimen; literature	FieldSampling
409	Nantenne	3.46	47.7	Cassiduloida L. Agassiz & Desor, 1847	Nucleolitidae Agassiz & Desor, 1847	Clypeopygus d’Orbigny, 1856	Clypeopygus_paultrei	(Cotteau, 1851)	Clypeopygus_robinaldinus (Cotteau, 1851); Clypeopygus_robineaui (Cotteau, 1851)	Université de Bourgogne Geology (David Coll.)	1981	Fossil specimen	FieldSampling
425	Riot-Varennes	3.42	47.74	Cassiduloida L. Agassiz & Desor, 1847	Nucleolitidae Agassiz & Desor, 1847	Clypeopygus d’Orbigny, 1856	Clypeopygus_paultrei	(Cotteau, 1851)	Clypeopygus_robinaldinus (Cotteau, 1851); Clypeopygus_robineaui (Cotteau, 1851)	Université de Bourgogne Geology (David Coll.)	1981	Fossil specimen	FieldSampling
526	Saint-Sauveur	3.21	47.6	Cassiduloida L. Agassiz & Desor, 1847	Nucleolitidae Agassiz & Desor, 1847	Clypeopygus d’Orbigny, 1856	Clypeopygus_paultrei	(Cotteau, 1851)	Clypeopygus_robinaldinus (Cotteau, 1851); Clypeopygus_robineaui (Cotteau, 1851)	Cotteau, 1857-1878; Valette, 1908; Corroy, 1925	before 1878; before 1908; before 1924	Literature	FieldSampling
505	Sainte-Colombe-sur-Loing	3.23	47.57	Cassiduloida L. Agassiz & Desor, 1847	Nucleolitidae Agassiz & Desor, 1847	Clypeopygus d’Orbigny, 1856	Clypeopygus_paultrei	(Cotteau, 1851)	Clypeopygus_robinaldinus (Cotteau, 1851); Clypeopygus_robineaui (Cotteau, 1851)	Université de Bourgogne Geology (David Coll.)	1981	Fossil specimen	FieldSampling
488	Saints	3.26	47.62	Cassiduloida L. Agassiz & Desor, 1847	Nucleolitidae Agassiz & Desor, 1847	Clypeopygus d’Orbigny, 1856	Clypeopygus_paultrei	(Cotteau, 1851)	Clypeopygus_robinaldinus (Cotteau, 1851); Clypeopygus_robineaui (Cotteau, 1851)	Université de Bourgogne Geology (David Coll.); Corroy, 1925	1981; before 1924	Fossil specimen; literature	FieldSampling
211	Tronchoy	3.94	47.92	Cassiduloida L. Agassiz & Desor, 1847	Nucleolitidae Agassiz & Desor, 1847	Clypeopygus d’Orbigny, 1856	Clypeopygus_paultrei	(Cotteau, 1851)	Clypeopygus_robinaldinus (Cotteau, 1851); Clypeopygus_robineaui (Cotteau, 1851)	Cotteau, 1857-1878; Valette, 1908; Corroy, 1925	before 1878; before 1908; before 1924	Literature	FieldSampling
283	Varennes	3.79	47.9	Cassiduloida L. Agassiz & Desor, 1847	Nucleolitidae Agassiz & Desor, 1847	Clypeopygus d’Orbigny, 1856	Clypeopygus_paultrei	(Cotteau, 1851)	Clypeopygus_robinaldinus (Cotteau, 1851); Clypeopygus_robineaui (Cotteau, 1851)	Université de Bourgogne Geology (David Coll.)	1981	Fossil specimen	FieldSampling
516	L'Orme du Pont	3.22	47.6	Cassiduloida L. Agassiz & Desor, 1847	Nucleolitidae Agassiz & Desor, 1847	Nucleolites Lamarck, 1801	Nucleolites_salviensis	(Cotteau, 1851)	Echinobrissus_salviensis (Cotteau, 1851); Clitopygus_salviensis (Cotteau, 1851)	Université de Bourgogne Geology (Robert Coll.), Saucède, Dudicourt & Courville, 2012	1995	Fossil specimen; literature	FieldSampling
533	Saint-Sauveur	3.21	47.6	Cassiduloida L. Agassiz & Desor, 1847	Nucleolitidae Agassiz & Desor, 1847	Nucleolites Lamarck, 1801	Nucleolites_salviensis	(Cotteau, 1851)	Echinobrissus_salviensis (Cotteau, 1851); Clitopygus_salviensis (Cotteau, 1851)	Université de Bourgogne Geology (Valette Coll.); Cotteau, 1857-1878; Corroy, 1925	before 1908; before 1878; before 1924	Fossil specimen; literature	FieldSampling
493	Saints	3.26	47.62	Cassiduloida L. Agassiz & Desor, 1847	Nucleolitidae Agassiz & Desor, 1847	Nucleolites Lamarck, 1801	Nucleolites_salviensis	(Cotteau, 1851)	Echinobrissus_salviensis (Cotteau, 1851); Clitopygus_salviensis (Cotteau, 1851)	Corroy, 1925	before 1924	Literature	FieldSampling
358	Auxerre	3.57	47.79	Cassiduloida L. Agassiz & Desor, 1847	Nucleolitidae Agassiz & Desor, 1847	Phyllobrissus Cotteau, 1859	Phyllobrissus_gresslyi	(Agassiz, 1839)	Phyllobrissus_ebrayi Cotteau, 1859	Université de Bourgogne Geology (Valette Coll.); Cotteau, 1857-1878; Corroy, 1925	before 1908; before 1878; before 1924	Fossil specimen; literature	FieldSampling
143	Avaleur	4.34	48.12	Cassiduloida L. Agassiz & Desor, 1847	Nucleolitidae Agassiz & Desor, 1847	Phyllobrissus Cotteau, 1859	Phyllobrissus_gresslyi	(Agassiz, 1839)	Phyllobrissus_ebrayi Cotteau, 1859	Université de Bourgogne Geology (David Coll.)	1981	Fossil specimen	FieldSampling
31	Avrainville	5.05	48.54	Cassiduloida L. Agassiz & Desor, 1847	Nucleolitidae Agassiz & Desor, 1847	Phyllobrissus Cotteau, 1859	Phyllobrissus_gresslyi	(Agassiz, 1839)	Phyllobrissus_ebrayi Cotteau, 1859	Université de Bourgogne Geology (David Coll.)	1981	Fossil specimen	FieldSampling
293	Beine	3.7	47.8	Cassiduloida L. Agassiz & Desor, 1847	Nucleolitidae Agassiz & Desor, 1847	Phyllobrissus Cotteau, 1859	Phyllobrissus_gresslyi	(Agassiz, 1839)	Phyllobrissus_ebrayi Cotteau, 1859	Université de Bourgogne Geology (David Coll.)	1981	Fossil specimen	FieldSampling
242	Bernouil	3.9	47.9	Cassiduloida L. Agassiz & Desor, 1847	Nucleolitidae Agassiz & Desor, 1847	Phyllobrissus Cotteau, 1859	Phyllobrissus_gresslyi	(Agassiz, 1839)	Phyllobrissus_ebrayi Cotteau, 1859	Université de Bourgogne Geology (David Coll.); Corroy, 1925	1981; before 1924	Fossil specimen; literature	FieldSampling
50	Bettancourt	4.99	48.65	Cassiduloida L. Agassiz & Desor, 1847	Nucleolitidae Agassiz & Desor, 1847	Phyllobrissus Cotteau, 1859	Phyllobrissus_gresslyi	(Agassiz, 1839)	Phyllobrissus_ebrayi Cotteau, 1859	Université de Bourgogne Geology (Houdard Coll.); Cotteau, 1857-1878; Corroy, 1925	before 1878; before 1924	Fossil specimen; literature	FieldSampling
607	Bissiol	2.79	47.41	Cassiduloida L. Agassiz & Desor, 1847	Nucleolitidae Agassiz & Desor, 1847	Phyllobrissus Cotteau, 1859	Phyllobrissus_gresslyi	(Agassiz, 1839)	Phyllobrissus_ebrayi Cotteau, 1859	Université de Bourgogne Geology (David Coll.)	1981	Fossil specimen	FieldSampling
300	Bleigny-le-Carreau	3.69	47.84	Cassiduloida L. Agassiz & Desor, 1847	Nucleolitidae Agassiz & Desor, 1847	Phyllobrissus Cotteau, 1859	Phyllobrissus_gresslyi	(Agassiz, 1839)	Phyllobrissus_ebrayi Cotteau, 1859	Université de Bourgogne Geology (David Coll.)	1981	Fossil specimen	FieldSampling
89	Blumeray	4.85	48.37	Cassiduloida L. Agassiz & Desor, 1847	Nucleolitidae Agassiz & Desor, 1847	Phyllobrissus Cotteau, 1859	Phyllobrissus_gresslyi	(Agassiz, 1839)	Phyllobrissus_ebrayi Cotteau, 1859	Université de Bourgogne Geology (David Coll.)	1981	Fossil specimen	FieldSampling
270	Carisey	3.84	47.92	Cassiduloida L. Agassiz & Desor, 1847	Nucleolitidae Agassiz & Desor, 1847	Phyllobrissus Cotteau, 1859	Phyllobrissus_gresslyi	(Agassiz, 1839)	Phyllobrissus_ebrayi Cotteau, 1859	Université de Bourgogne Geology (David Coll.)	1981	Fossil specimen	FieldSampling
275	Carisey (voie ferrée)	3.84	47.91	Cassiduloida L. Agassiz & Desor, 1847	Nucleolitidae Agassiz & Desor, 1847	Phyllobrissus Cotteau, 1859	Phyllobrissus_gresslyi	(Agassiz, 1839)	Phyllobrissus_ebrayi Cotteau, 1859	Université de Bourgogne Geology (David Coll.)	1981	Fossil specimen	FieldSampling
42	Chancenay	4.99	48.67	Cassiduloida L. Agassiz & Desor, 1847	Nucleolitidae Agassiz & Desor, 1847	Phyllobrissus Cotteau, 1859	Phyllobrissus_gresslyi	(Agassiz, 1839)	Phyllobrissus_ebrayi Cotteau, 1859	Université de Bourgogne Geology (David Coll.)	1981	Fossil specimen	FieldSampling
396	Chevannes	3.52	47.74	Cassiduloida L. Agassiz & Desor, 1847	Nucleolitidae Agassiz & Desor, 1847	Phyllobrissus Cotteau, 1859	Phyllobrissus_gresslyi	(Agassiz, 1839)	Phyllobrissus_ebrayi Cotteau, 1859	Université de Bourgogne Geology (David Coll.); Cotteau, 1857-1878; Valette, 1908; Corroy, 1925	1981; before 1878; before 1908; before 1924	Fossil specimen; literature	FieldSampling
149	Courtenot	4.3	48.15	Cassiduloida L. Agassiz & Desor, 1847	Nucleolitidae Agassiz & Desor, 1847	Phyllobrissus Cotteau, 1859	Phyllobrissus_gresslyi	(Agassiz, 1839)	Phyllobrissus_ebrayi Cotteau, 1859	Université de Bourgogne Geology (David Coll.)	1981	Fossil specimen	FieldSampling
194	Coussegray	4.04	47.96	Cassiduloida L. Agassiz & Desor, 1847	Nucleolitidae Agassiz & Desor, 1847	Phyllobrissus Cotteau, 1859	Phyllobrissus_gresslyi	(Agassiz, 1839)	Phyllobrissus_ebrayi Cotteau, 1859	Université de Bourgogne Geology (David Coll.)	1981	Fossil specimen	FieldSampling
406	Escamps	3.47	47.73	Cassiduloida L. Agassiz & Desor, 1847	Nucleolitidae Agassiz & Desor, 1847	Phyllobrissus Cotteau, 1859	Phyllobrissus_gresslyi	(Agassiz, 1839)	Phyllobrissus_ebrayi Cotteau, 1859	Cotteau, 1857-1878; Valette, 1908; Corroy, 1925	before 1878; before 1908; before 1924	Literature	FieldSampling
251	Flogny-la-Chapelle	3.89	47.94	Cassiduloida L. Agassiz & Desor, 1847	Nucleolitidae Agassiz & Desor, 1847	Phyllobrissus Cotteau, 1859	Phyllobrissus_gresslyi	(Agassiz, 1839)	Phyllobrissus_ebrayi Cotteau, 1859	Université de Bourgogne Geology (David Coll.); Cotteau, 1857-1878; Valette, 1908	1981; before 1878; before 1908	Fossil specimen; literature	FieldSampling
55	Flornoy	4.99	48.53	Cassiduloida L. Agassiz & Desor, 1847	Nucleolitidae Agassiz & Desor, 1847	Phyllobrissus Cotteau, 1859	Phyllobrissus_gresslyi	(Agassiz, 1839)	Phyllobrissus_ebrayi Cotteau, 1859	Université de Bourgogne Geology (David Coll.)	1981	Fossil specimen	FieldSampling
278	Fontenay-près-Chablis	3.82	47.86	Cassiduloida L. Agassiz & Desor, 1847	Nucleolitidae Agassiz & Desor, 1847	Phyllobrissus Cotteau, 1859	Phyllobrissus_gresslyi	(Agassiz, 1839)	Phyllobrissus_ebrayi Cotteau, 1859	Université de Bourgogne Geology (David Coll.)	1981	Fossil specimen	FieldSampling
475	Fontenoy	3.3	47.66	Cassiduloida L. Agassiz & Desor, 1847	Nucleolitidae Agassiz & Desor, 1847	Phyllobrissus Cotteau, 1859	Phyllobrissus_gresslyi	(Agassiz, 1839)	Phyllobrissus_ebrayi Cotteau, 1859	Université de Bourgogne Geology (David Coll.); Cotteau, 1857-1878; Corroy, 1925	1981; before 1878; before 1924	Fossil specimen; literature	FieldSampling
105	Fuligny	4.71	48.32	Cassiduloida L. Agassiz & Desor, 1847	Nucleolitidae Agassiz & Desor, 1847	Phyllobrissus Cotteau, 1859	Phyllobrissus_gresslyi	(Agassiz, 1839)	Phyllobrissus_ebrayi Cotteau, 1859	Université de Bourgogne Geology (David Coll.)	1981	Fossil specimen	FieldSampling
567	Gaudinet	3.14	47.53	Cassiduloida L. Agassiz & Desor, 1847	Nucleolitidae Agassiz & Desor, 1847	Phyllobrissus Cotteau, 1859	Phyllobrissus_gresslyi	(Agassiz, 1839)	Phyllobrissus_ebrayi Cotteau, 1859	Université de Bourgogne Geology (David Coll.)	1981	Fossil specimen	FieldSampling
376	Gy-l'Evêque (métairie Foudriat)	3.56	47.69	Cassiduloida L. Agassiz & Desor, 1847	Nucleolitidae Agassiz & Desor, 1847	Phyllobrissus Cotteau, 1859	Phyllobrissus_gresslyi	(Agassiz, 1839)	Phyllobrissus_ebrayi Cotteau, 1859	Cotteau, 1857-1878; Valette, 1908; Corroy, 1925	before 1878; before 1908; before 1924	Literature	FieldSampling
517	L'Orme du Pont	3.22	47.6	Cassiduloida L. Agassiz & Desor, 1847	Nucleolitidae Agassiz & Desor, 1847	Phyllobrissus Cotteau, 1859	Phyllobrissus_gresslyi	(Agassiz, 1839)	Phyllobrissus_ebrayi Cotteau, 1859	Université de Bourgogne Geology (David Coll.)	1981	Fossil specimen	FieldSampling
624	La Boulaye	2.76	47.39	Cassiduloida L. Agassiz & Desor, 1847	Nucleolitidae Agassiz & Desor, 1847	Phyllobrissus Cotteau, 1859	Phyllobrissus_gresslyi	(Agassiz, 1839)	Phyllobrissus_ebrayi Cotteau, 1859	Université de Bourgogne Geology (David Coll.)	1981	Fossil specimen	FieldSampling
420	La Cour Barrat	3.43	47.71	Cassiduloida L. Agassiz & Desor, 1847	Nucleolitidae Agassiz & Desor, 1847	Phyllobrissus Cotteau, 1859	Phyllobrissus_gresslyi	(Agassiz, 1839)	Phyllobrissus_ebrayi Cotteau, 1859	Université de Bourgogne Geology (David Coll.)	1981	Fossil specimen	FieldSampling
21	La Houpette	5.07	48.64	Cassiduloida L. Agassiz & Desor, 1847	Nucleolitidae Agassiz & Desor, 1847	Phyllobrissus Cotteau, 1859	Phyllobrissus_gresslyi	(Agassiz, 1839)	Phyllobrissus_ebrayi Cotteau, 1859	Université de Bourgogne Geology (David Coll.)	1981	Fossil specimen	FieldSampling
160	Lantages	4.24	48.08	Cassiduloida L. Agassiz & Desor, 1847	Nucleolitidae Agassiz & Desor, 1847	Phyllobrissus Cotteau, 1859	Phyllobrissus_gresslyi	(Agassiz, 1839)	Phyllobrissus_ebrayi Cotteau, 1859	Université de Bourgogne Geology (David Coll.)	1981	Fossil specimen	FieldSampling
598	Les Anges	3.05	47.5	Cassiduloida L. Agassiz & Desor, 1847	Nucleolitidae Agassiz & Desor, 1847	Phyllobrissus Cotteau, 1859	Phyllobrissus_gresslyi	(Agassiz, 1839)	Phyllobrissus_ebrayi Cotteau, 1859	Université de Bourgogne Geology (David Coll.)	1981	Fossil specimen	FieldSampling
592	Les Beauchats	3.07	47.5	Cassiduloida L. Agassiz & Desor, 1847	Nucleolitidae Agassiz & Desor, 1847	Phyllobrissus Cotteau, 1859	Phyllobrissus_gresslyi	(Agassiz, 1839)	Phyllobrissus_ebrayi Cotteau, 1859	Université de Bourgogne Geology (David Coll.)	1981	Fossil specimen	FieldSampling
175	Les Bordes	4.22	48.09	Cassiduloida L. Agassiz & Desor, 1847	Nucleolitidae Agassiz & Desor, 1847	Phyllobrissus Cotteau, 1859	Phyllobrissus_gresslyi	(Agassiz, 1839)	Phyllobrissus_ebrayi Cotteau, 1859	Université de Bourgogne Geology (David Coll.)	1981	Fossil specimen	FieldSampling
438	Les Forêts	3.42	47.69	Cassiduloida L. Agassiz & Desor, 1847	Nucleolitidae Agassiz & Desor, 1847	Phyllobrissus Cotteau, 1859	Phyllobrissus_gresslyi	(Agassiz, 1839)	Phyllobrissus_ebrayi Cotteau, 1859	Université de Bourgogne Geology (David Coll.)	1981	Fossil specimen	FieldSampling
587	Les Forges	3.12	47.51	Cassiduloida L. Agassiz & Desor, 1847	Nucleolitidae Agassiz & Desor, 1847	Phyllobrissus Cotteau, 1859	Phyllobrissus_gresslyi	(Agassiz, 1839)	Phyllobrissus_ebrayi Cotteau, 1859	Université de Bourgogne Geology (David Coll.)	1981	Fossil specimen	FieldSampling
577	Les Méris	3.13	47.53	Cassiduloida L. Agassiz & Desor, 1847	Nucleolitidae Agassiz & Desor, 1847	Phyllobrissus Cotteau, 1859	Phyllobrissus_gresslyi	(Agassiz, 1839)	Phyllobrissus_ebrayi Cotteau, 1859	Université de Bourgogne Geology (David Coll.)	1981	Fossil specimen	FieldSampling
551	Les Rèbles	3.21	47.59	Cassiduloida L. Agassiz & Desor, 1847	Nucleolitidae Agassiz & Desor, 1847	Phyllobrissus Cotteau, 1859	Phyllobrissus_gresslyi	(Agassiz, 1839)	Phyllobrissus_ebrayi Cotteau, 1859	Saucède, Dudicourt & Courville, 2012	1995	Literature	FieldSampling
619	Les Rossignols	2.77	47.35	Cassiduloida L. Agassiz & Desor, 1847	Nucleolitidae Agassiz & Desor, 1847	Phyllobrissus Cotteau, 1859	Phyllobrissus_gresslyi	(Agassiz, 1839)	Phyllobrissus_ebrayi Cotteau, 1859	Université de Bourgogne Geology (David Coll.)	1981	Fossil specimen	FieldSampling
347	Les Vauboulons	3.58	47.76	Cassiduloida L. Agassiz & Desor, 1847	Nucleolitidae Agassiz & Desor, 1847	Phyllobrissus Cotteau, 1859	Phyllobrissus_gresslyi	(Agassiz, 1839)	Phyllobrissus_ebrayi Cotteau, 1859	Université de Bourgogne Geology (David Coll.)	1981	Fossil specimen	FieldSampling
453	Leugny	3.37	47.68	Cassiduloida L. Agassiz & Desor, 1847	Nucleolitidae Agassiz & Desor, 1847	Phyllobrissus Cotteau, 1859	Phyllobrissus_gresslyi	(Agassiz, 1839)	Phyllobrissus_ebrayi Cotteau, 1859	Université de Bourgogne Geology (Valette, David Coll.); Cotteau, 1857-1878; Corroy, 1925	before 1908; 1981; before 1878; before 1924	Fossil specimen; literature	FieldSampling
443	Leugny (La Badinerie)	3.39	47.69	Cassiduloida L. Agassiz & Desor, 1847	Nucleolitidae Agassiz & Desor, 1847	Phyllobrissus Cotteau, 1859	Phyllobrissus_gresslyi	(Agassiz, 1839)	Phyllobrissus_ebrayi Cotteau, 1859	Université de Bourgogne Geology (David Coll.)	1981	Fossil specimen	FieldSampling
465	Levis	3.32	47.65	Cassiduloida L. Agassiz & Desor, 1847	Nucleolitidae Agassiz & Desor, 1847	Phyllobrissus Cotteau, 1859	Phyllobrissus_gresslyi	(Agassiz, 1839)	Phyllobrissus_ebrayi Cotteau, 1859	Université de Bourgogne Geology (David Coll.)	1981	Fossil specimen	FieldSampling
199	Lignières	3.98	47.93	Cassiduloida L. Agassiz & Desor, 1847	Nucleolitidae Agassiz & Desor, 1847	Phyllobrissus Cotteau, 1859	Phyllobrissus_gresslyi	(Agassiz, 1839)	Phyllobrissus_ebrayi Cotteau, 1859	Université de Bourgogne Geology (David Coll.)	1981	Fossil specimen	FieldSampling
285	Ligny-le-Châtel	3.76	47.9	Cassiduloida L. Agassiz & Desor, 1847	Nucleolitidae Agassiz & Desor, 1847	Phyllobrissus Cotteau, 1859	Phyllobrissus_gresslyi	(Agassiz, 1839)	Phyllobrissus_ebrayi Cotteau, 1859	Université de Bourgogne Geology (David Coll.)	1981	Fossil specimen	FieldSampling
231	Marolles-sous-Lignières	3.93	47.93	Cassiduloida L. Agassiz & Desor, 1847	Nucleolitidae Agassiz & Desor, 1847	Phyllobrissus Cotteau, 1859	Phyllobrissus_gresslyi	(Agassiz, 1839)	Phyllobrissus_ebrayi Cotteau, 1859	Université de Bourgogne Geology (Houdard, Grebel, David Coll.); Cotteau, 1857-1878; Corroy, 1925	1981; before 1878; before 1924	Fossil specimen; literature	FieldSampling
342	Monéteau	3.59	47.82	Cassiduloida L. Agassiz & Desor, 1847	Nucleolitidae Agassiz & Desor, 1847	Phyllobrissus Cotteau, 1859	Phyllobrissus_gresslyi	(Agassiz, 1839)	Phyllobrissus_ebrayi Cotteau, 1859	Cotteau, 1857-1878; Valette, 1908	before 1878; before 1908	Literature	FieldSampling
307	Montigny-la-Resle	3.66	47.86	Cassiduloida L. Agassiz & Desor, 1847	Nucleolitidae Agassiz & Desor, 1847	Phyllobrissus Cotteau, 1859	Phyllobrissus_gresslyi	(Agassiz, 1839)	Phyllobrissus_ebrayi Cotteau, 1859	Valette, 1908	before 1908	literature	FieldSampling
411	Nantenne	3.46	47.7	Cassiduloida L. Agassiz & Desor, 1847	Nucleolitidae Agassiz & Desor, 1847	Phyllobrissus Cotteau, 1859	Phyllobrissus_gresslyi	(Agassiz, 1839)	Phyllobrissus_ebrayi Cotteau, 1859	Université de Bourgogne Geology (David Coll.)	1981	Fossil specimen	FieldSampling
4	Narcy	5.098	48.57	Cassiduloida L. Agassiz & Desor, 1847	Nucleolitidae Agassiz & Desor, 1847	Phyllobrissus Cotteau, 1859	Phyllobrissus_gresslyi	(Agassiz, 1839)	Phyllobrissus_ebrayi Cotteau, 1859	Saucède, Dudicourt & Courville, 2012	1995	Literature	FieldSampling
523	Perreuse	3.22	47.54	Cassiduloida L. Agassiz & Desor, 1847	Nucleolitidae Agassiz & Desor, 1847	Phyllobrissus Cotteau, 1859	Phyllobrissus_gresslyi	(Agassiz, 1839)	Phyllobrissus_ebrayi Cotteau, 1859	Université de Bourgogne Geology (Houdard Coll.); Cotteau, 1857-1878; Valette, 1908; Corroy, 1925	before 1878; before 1908; before 1924	Fossil specimen; literature	FieldSampling
85	Pissevache	4.86	48.4	Cassiduloida L. Agassiz & Desor, 1847	Nucleolitidae Agassiz & Desor, 1847	Phyllobrissus Cotteau, 1859	Phyllobrissus_gresslyi	(Agassiz, 1839)	Phyllobrissus_ebrayi Cotteau, 1859	Université de Bourgogne Geology (David Coll.)	1981	Fossil specimen	FieldSampling
138	Poligny	4.34	48.17	Cassiduloida L. Agassiz & Desor, 1847	Nucleolitidae Agassiz & Desor, 1847	Phyllobrissus Cotteau, 1859	Phyllobrissus_gresslyi	(Agassiz, 1839)	Phyllobrissus_ebrayi Cotteau, 1859	Université de Bourgogne Geology (David Coll.)	1981	Fossil specimen	FieldSampling
58	Rachecourt-sur-Blaise	4.99	48.45	Cassiduloida L. Agassiz & Desor, 1847	Nucleolitidae Agassiz & Desor, 1847	Phyllobrissus Cotteau, 1859	Phyllobrissus_gresslyi	(Agassiz, 1839)	Phyllobrissus_ebrayi Cotteau, 1859	Université de Bourgogne Geology (David Coll.)	1981	Fossil specimen	FieldSampling
428	Riot-Varennes	3.42	47.74	Cassiduloida L. Agassiz & Desor, 1847	Nucleolitidae Agassiz & Desor, 1847	Phyllobrissus Cotteau, 1859	Phyllobrissus_gresslyi	(Agassiz, 1839)	Phyllobrissus_ebrayi Cotteau, 1859	Université de Bourgogne Geology (David Coll.)	1981	Fossil specimen	FieldSampling
65	Saint-Dizier	4.96	48.63	Cassiduloida L. Agassiz & Desor, 1847	Nucleolitidae Agassiz & Desor, 1847	Phyllobrissus Cotteau, 1859	Phyllobrissus_gresslyi	(Agassiz, 1839)	Phyllobrissus_ebrayi Cotteau, 1859	Université de Bourgogne Geology (Houdard Coll.)		Fossil specimen	FieldSampling
534	Saint-Sauveur	3.21	47.6	Cassiduloida L. Agassiz & Desor, 1847	Nucleolitidae Agassiz & Desor, 1847	Phyllobrissus Cotteau, 1859	Phyllobrissus_gresslyi	(Agassiz, 1839)	Phyllobrissus_ebrayi Cotteau, 1859	Université de Bourgogne Geology (Valette Coll.); Cotteau, 1857-1878; Corroy, 1925	before 1908; before 1878; before 1924	Fossil specimen; literature	FieldSampling
507	Sainte-Colombe-sur-Loing	3.23	47.57	Cassiduloida L. Agassiz & Desor, 1847	Nucleolitidae Agassiz & Desor, 1847	Phyllobrissus Cotteau, 1859	Phyllobrissus_gresslyi	(Agassiz, 1839)	Phyllobrissus_ebrayi Cotteau, 1859	Université de Bourgogne Geology (David Coll.)	1981	Fossil specimen	FieldSampling
494	Saints	3.26	47.62	Cassiduloida L. Agassiz & Desor, 1847	Nucleolitidae Agassiz & Desor, 1847	Phyllobrissus Cotteau, 1859	Phyllobrissus_gresslyi	(Agassiz, 1839)	Phyllobrissus_ebrayi Cotteau, 1859	Université de Bourgogne Geology (Houdard, Valette, David Coll.); Cotteau, 1857-1878; Corroy, 1925	before 1908; 1981; before 1878; before 1924	Fossil specimen; literature	FieldSampling
603	Sancerre	2.85	47.33	Cassiduloida L. Agassiz & Desor, 1847	Nucleolitidae Agassiz & Desor, 1847	Phyllobrissus Cotteau, 1859	Phyllobrissus_gresslyi	(Agassiz, 1839)	Phyllobrissus_ebrayi Cotteau, 1859	Université de Bourgogne Geology (David Coll.)	1981	Fossil specimen	FieldSampling
1	Savonnières-en-Perthois	5.12	48.6	Cassiduloida L. Agassiz & Desor, 1847	Nucleolitidae Agassiz & Desor, 1847	Phyllobrissus Cotteau, 1859	Phyllobrissus_gresslyi	(Agassiz, 1839)	Phyllobrissus_ebrayi Cotteau, 1859	Université de Bourgogne Geology (David Coll.)	1981	Fossil specimen	FieldSampling
39	Sommancourt	5.02	48.5	Cassiduloida L. Agassiz & Desor, 1847	Nucleolitidae Agassiz & Desor, 1847	Phyllobrissus Cotteau, 1859	Phyllobrissus_gresslyi	(Agassiz, 1839)	Phyllobrissus_ebrayi Cotteau, 1859	Université de Bourgogne Geology (David Coll.)	1981	Fossil specimen	FieldSampling
25	Sommernont	5.07	48.46	Cassiduloida L. Agassiz & Desor, 1847	Nucleolitidae Agassiz & Desor, 1847	Phyllobrissus Cotteau, 1859	Phyllobrissus_gresslyi	(Agassiz, 1839)	Phyllobrissus_ebrayi Cotteau, 1859	Université de Bourgogne Geology (David Coll.)	1981	Fossil specimen	FieldSampling
614	Subligny	2.77	47.39	Cassiduloida L. Agassiz & Desor, 1847	Nucleolitidae Agassiz & Desor, 1847	Phyllobrissus Cotteau, 1859	Phyllobrissus_gresslyi	(Agassiz, 1839)	Phyllobrissus_ebrayi Cotteau, 1859	Université de Bourgogne Geology (David Coll.)	1981	Fossil specimen	FieldSampling
304	Thorigny	3.67	47.82	Cassiduloida L. Agassiz & Desor, 1847	Nucleolitidae Agassiz & Desor, 1847	Phyllobrissus Cotteau, 1859	Phyllobrissus_gresslyi	(Agassiz, 1839)	Phyllobrissus_ebrayi Cotteau, 1859	Université de Bourgogne Geology (David Coll.)	1981	Fossil specimen	FieldSampling
110	Trannes	4.6	48.3	Cassiduloida L. Agassiz & Desor, 1847	Nucleolitidae Agassiz & Desor, 1847	Phyllobrissus Cotteau, 1859	Phyllobrissus_gresslyi	(Agassiz, 1839)	Phyllobrissus_ebrayi Cotteau, 1859	Université de Bourgogne Geology (David Coll.)	1981	Fossil specimen	FieldSampling
560	Treigny	3.18	47.55	Cassiduloida L. Agassiz & Desor, 1847	Nucleolitidae Agassiz & Desor, 1847	Phyllobrissus Cotteau, 1859	Phyllobrissus_gresslyi	(Agassiz, 1839)	Phyllobrissus_ebrayi Cotteau, 1859	Université de Bourgogne Geology (David Coll.)	1981	Fossil specimen	FieldSampling
215	Tronchoy	3.94	47.92	Cassiduloida L. Agassiz & Desor, 1847	Nucleolitidae Agassiz & Desor, 1847	Phyllobrissus Cotteau, 1859	Phyllobrissus_gresslyi	(Agassiz, 1839)	Phyllobrissus_ebrayi Cotteau, 1859	Cotteau, 1857-1878; Corroy, 1925	before 1878; before 1924	Literature	FieldSampling
190	Turgy	4.04	48.02	Cassiduloida L. Agassiz & Desor, 1847	Nucleolitidae Agassiz & Desor, 1847	Phyllobrissus Cotteau, 1859	Phyllobrissus_gresslyi	(Agassiz, 1839)	Phyllobrissus_ebrayi Cotteau, 1859	Université de Bourgogne Geology (David Coll.)	1981	Fossil specimen	FieldSampling
186	Vallières	4.07	47.99	Cassiduloida L. Agassiz & Desor, 1847	Nucleolitidae Agassiz & Desor, 1847	Phyllobrissus Cotteau, 1859	Phyllobrissus_gresslyi	(Agassiz, 1839)	Phyllobrissus_ebrayi Cotteau, 1859	Université de Bourgogne Geology (David Coll.)	1981	Fossil specimen	FieldSampling
180	Vau Gillot	4.15	48.02	Cassiduloida L. Agassiz & Desor, 1847	Nucleolitidae Agassiz & Desor, 1847	Phyllobrissus Cotteau, 1859	Phyllobrissus_gresslyi	(Agassiz, 1839)	Phyllobrissus_ebrayi Cotteau, 1859	Université de Bourgogne Geology (David Coll.)	1981	Fossil specimen	FieldSampling
119	Vauchonvilliers	4.52	48.27	Cassiduloida L. Agassiz & Desor, 1847	Nucleolitidae Agassiz & Desor, 1847	Phyllobrissus Cotteau, 1859	Phyllobrissus_gresslyi	(Agassiz, 1839)	Phyllobrissus_ebrayi Cotteau, 1859	Université de Bourgogne Geology (David Coll.)	1981	Fossil specimen	FieldSampling
128	Vendeuvre-sur-Barse	4.47	48.23	Cassiduloida L. Agassiz & Desor, 1847	Nucleolitidae Agassiz & Desor, 1847	Phyllobrissus Cotteau, 1859	Phyllobrissus_gresslyi	(Agassiz, 1839)	Phyllobrissus_ebrayi Cotteau, 1859	Cotteau, 1857-1878; Corroy, 1925	before 1878; before 1924	Literature	FieldSampling
325	Venoy	3.63	47.8	Cassiduloida L. Agassiz & Desor, 1847	Nucleolitidae Agassiz & Desor, 1847	Phyllobrissus Cotteau, 1859	Phyllobrissus_gresslyi	(Agassiz, 1839)	Phyllobrissus_ebrayi Cotteau, 1859	Valette, 1908; Corroy, 1925	before 1908; before 1924	Literature	FieldSampling
98	Ville-sur-Terre	4.74	48.34	Cassiduloida L. Agassiz & Desor, 1847	Nucleolitidae Agassiz & Desor, 1847	Phyllobrissus Cotteau, 1859	Phyllobrissus_gresslyi	(Agassiz, 1839)	Phyllobrissus_ebrayi Cotteau, 1859	Université de Bourgogne Geology (David Coll.)	1981	Fossil specimen	FieldSampling
390	Villefargeau	3.52	47.78	Cassiduloida L. Agassiz & Desor, 1847	Nucleolitidae Agassiz & Desor, 1847	Phyllobrissus Cotteau, 1859	Phyllobrissus_gresslyi	(Agassiz, 1839)	Phyllobrissus_ebrayi Cotteau, 1859	Université de Bourgogne Geology (Houdard, David Coll.); Corroy 1925	1981; before 1924	Fossil specimen; literature	FieldSampling
81	Villiers-aux-Chênes	4.89	48.36	Cassiduloida L. Agassiz & Desor, 1847	Nucleolitidae Agassiz & Desor, 1847	Phyllobrissus Cotteau, 1859	Phyllobrissus_gresslyi	(Agassiz, 1839)	Phyllobrissus_ebrayi Cotteau, 1859	Université de Bourgogne Geology (David Coll.)	1981	Fossil specimen	FieldSampling
288	Villy	3.73	47.88	Cassiduloida L. Agassiz & Desor, 1847	Nucleolitidae Agassiz & Desor, 1847	Phyllobrissus Cotteau, 1859	Phyllobrissus_gresslyi	(Agassiz, 1839)	Phyllobrissus_ebrayi Cotteau, 1859	Université de Bourgogne Geology (David Coll.)	1981	Fossil specimen	FieldSampling
262	Voivres	3.88	47.92	Cassiduloida L. Agassiz & Desor, 1847	Nucleolitidae Agassiz & Desor, 1847	Phyllobrissus Cotteau, 1859	Phyllobrissus_gresslyi	(Agassiz, 1839)	Phyllobrissus_ebrayi Cotteau, 1859	Université de Bourgogne Geology (David Coll.)	1981	Fossil specimen	FieldSampling
167	Vougrey	4.23	48.09	Cassiduloida L. Agassiz & Desor, 1847	Nucleolitidae Agassiz & Desor, 1847	Phyllobrissus Cotteau, 1859	Phyllobrissus_gresslyi	(Agassiz, 1839)	Phyllobrissus_ebrayi Cotteau, 1859	Université de Bourgogne Geology (David Coll.)	1981	Fossil specimen	FieldSampling
146	Avaleur	4.34	48.12	Cassiduloida L. Agassiz & Desor, 1847	Pygaulidae Lambert, 1905	Pygorhynchus Agassiz, 1839	Pygorhynchus_obovatus	(Agassiz, 1836)	Botriopygus_obovatus (Agassiz, 1836); Botriopygus_minor (Agassiz, 1836); Pygorhynchus_minor (Agassiz, 1836)	Université de Bourgogne Geology (David Coll.)	1981	Fossil specimen	FieldSampling
244	Bernouil	3.9	47.9	Cassiduloida L. Agassiz & Desor, 1847	Pygaulidae Lambert, 1905	Pygorhynchus Agassiz, 1839	Pygorhynchus_obovatus	(Agassiz, 1836)	Botriopygus_obovatus (Agassiz, 1836); Botriopygus_minor (Agassiz, 1836); Pygorhynchus_minor (Agassiz, 1836)	Université de Bourgogne Geology (David Coll.)	1981	Fossil specimen	FieldSampling
209	Cheney	3.96	47.91	Cassiduloida L. Agassiz & Desor, 1847	Pygaulidae Lambert, 1905	Pygorhynchus Agassiz, 1839	Pygorhynchus_obovatus	(Agassiz, 1836)	Botriopygus_obovatus (Agassiz, 1836); Botriopygus_minor (Agassiz, 1836); Pygorhynchus_minor (Agassiz, 1836)	Cotteau, 1857-1878	before 1878	Literature	FieldSampling
398	Chevannes	3.52	47.74	Cassiduloida L. Agassiz & Desor, 1847	Pygaulidae Lambert, 1905	Pygorhynchus Agassiz, 1839	Pygorhynchus_obovatus	(Agassiz, 1836)	Botriopygus_obovatus (Agassiz, 1836); Botriopygus_minor (Agassiz, 1836); Pygorhynchus_minor (Agassiz, 1836)	Cotteau, 1857-1878; Valette, 1908; Corroy, 1925	before 1878; before 1908; before 1924	Literature	FieldSampling
255	Flogny-la-Chapelle	3.89	47.94	Cassiduloida L. Agassiz & Desor, 1847	Pygaulidae Lambert, 1905	Pygorhynchus Agassiz, 1839	Pygorhynchus_obovatus	(Agassiz, 1836)	Botriopygus_obovatus (Agassiz, 1836); Botriopygus_minor (Agassiz, 1836); Pygorhynchus_minor (Agassiz, 1836)	Université de Bourgogne Geology (David Coll.); Cotteau, 1857-1878; Valette, 1908; Corroy, 1925	1981; before 1878; before 1908; before 1924	Fossil specimen; literature	FieldSampling
481	Fontenoy	3.3	47.66	Cassiduloida L. Agassiz & Desor, 1847	Pygaulidae Lambert, 1905	Pygorhynchus Agassiz, 1839	Pygorhynchus_obovatus	(Agassiz, 1836)	Botriopygus_obovatus (Agassiz, 1836); Botriopygus_minor (Agassiz, 1836); Pygorhynchus_minor (Agassiz, 1836)	Université de Bourgogne Geology (Houdard Coll.); Corroy, 1925	before 1924	Fossil specimen; literature	FieldSampling
570	Gaudinet	3.14	47.53	Cassiduloida L. Agassiz & Desor, 1847	Pygaulidae Lambert, 1905	Pygorhynchus Agassiz, 1839	Pygorhynchus_obovatus	(Agassiz, 1836)	Botriopygus_obovatus (Agassiz, 1836); Botriopygus_minor (Agassiz, 1836); Pygorhynchus_minor (Agassiz, 1836)	Université de Bourgogne Geology (David Coll.)	1981	Fossil specimen	FieldSampling
382	Gy-l'Evêque (métairie Foudriat)	3.56	47.69	Cassiduloida L. Agassiz & Desor, 1847	Pygaulidae Lambert, 1905	Pygorhynchus Agassiz, 1839	Pygorhynchus_obovatus	(Agassiz, 1836)	Botriopygus_obovatus (Agassiz, 1836); Botriopygus_minor (Agassiz, 1836); Pygorhynchus_minor (Agassiz, 1836)	Cotteau, 1857-1878; Valette, 1908; Corroy, 1925	before 1878; before 1908; before 1924	Literature	FieldSampling
519	L'Orme du Pont	3.22	47.6	Cassiduloida L. Agassiz & Desor, 1847	Pygaulidae Lambert, 1905	Pygorhynchus Agassiz, 1839	Pygorhynchus_obovatus	(Agassiz, 1836)	Botriopygus_obovatus (Agassiz, 1836); Botriopygus_minor (Agassiz, 1836); Pygorhynchus_minor (Agassiz, 1836)	Université de Bourgogne Geology (David Coll.)	1981	Fossil specimen	FieldSampling
422	La Cour Barrat	3.43	47.71	Cassiduloida L. Agassiz & Desor, 1847	Pygaulidae Lambert, 1905	Pygorhynchus Agassiz, 1839	Pygorhynchus_obovatus	(Agassiz, 1836)	Botriopygus_obovatus (Agassiz, 1836); Botriopygus_minor (Agassiz, 1836); Pygorhynchus_minor (Agassiz, 1836)	Université de Bourgogne Geology (David Coll.)	1981	Fossil specimen	FieldSampling
440	Les Forêts	3.42	47.69	Cassiduloida L. Agassiz & Desor, 1847	Pygaulidae Lambert, 1905	Pygorhynchus Agassiz, 1839	Pygorhynchus_obovatus	(Agassiz, 1836)	Botriopygus_obovatus (Agassiz, 1836); Botriopygus_minor (Agassiz, 1836); Pygorhynchus_minor (Agassiz, 1836)	Université de Bourgogne Geology (David Coll.)	1981	Fossil specimen	FieldSampling
554	Les Rèbles	3.21	47.59	Cassiduloida L. Agassiz & Desor, 1847	Pygaulidae Lambert, 1905	Pygorhynchus Agassiz, 1839	Pygorhynchus_obovatus	(Agassiz, 1836)	Botriopygus_obovatus (Agassiz, 1836); Botriopygus_minor (Agassiz, 1836); Pygorhynchus_minor (Agassiz, 1836)	Saucède, Dudicourt & Courville, 2012	1995	Literature	FieldSampling
349	Les Vauboulons	3.58	47.76	Cassiduloida L. Agassiz & Desor, 1847	Pygaulidae Lambert, 1905	Pygorhynchus Agassiz, 1839	Pygorhynchus_obovatus	(Agassiz, 1836)	Botriopygus_obovatus (Agassiz, 1836); Botriopygus_minor (Agassiz, 1836); Pygorhynchus_minor (Agassiz, 1836)	Université de Bourgogne Geology (David Coll.)	1981	Fossil specimen	FieldSampling
459	Leugny	3.37	47.68	Cassiduloida L. Agassiz & Desor, 1847	Pygaulidae Lambert, 1905	Pygorhynchus Agassiz, 1839	Pygorhynchus_obovatus	(Agassiz, 1836)	Botriopygus_obovatus (Agassiz, 1836); Botriopygus_minor (Agassiz, 1836); Pygorhynchus_minor (Agassiz, 1836)	Université de Bourgogne Geology (Valette, David Coll.); Cotteau, 1857-1878; Corroy, 1925	before 1908; 1981; before 1878; before 1924	Fossil specimen; literature	FieldSampling
236	Marolles-sous-Lignières	3.93	47.93	Cassiduloida L. Agassiz & Desor, 1847	Pygaulidae Lambert, 1905	Pygorhynchus Agassiz, 1839	Pygorhynchus_obovatus	(Agassiz, 1836)	Botriopygus_obovatus (Agassiz, 1836); Botriopygus_minor (Agassiz, 1836); Pygorhynchus_minor (Agassiz, 1836)	Université de Bourgogne Geology (Houdard, David Coll.); Cotteau, 1857-1878; Corroy, 1925	1981; before 1878; before 1924	Fossil specimen; literature	FieldSampling
413	Nantenne	3.46	47.7	Cassiduloida L. Agassiz & Desor, 1847	Pygaulidae Lambert, 1905	Pygorhynchus Agassiz, 1839	Pygorhynchus_obovatus	(Agassiz, 1836)	Botriopygus_obovatus (Agassiz, 1836); Botriopygus_minor (Agassiz, 1836); Pygorhynchus_minor (Agassiz, 1836)	Université de Bourgogne Geology (David Coll.)	1981	Fossil specimen	FieldSampling
430	Riot-Varennes	3.42	47.74	Cassiduloida L. Agassiz & Desor, 1847	Pygaulidae Lambert, 1905	Pygorhynchus Agassiz, 1839	Pygorhynchus_obovatus	(Agassiz, 1836)	Botriopygus_obovatus (Agassiz, 1836); Botriopygus_minor (Agassiz, 1836); Pygorhynchus_minor (Agassiz, 1836)	Université de Bourgogne Geology (David Coll.)	1981	Fossil specimen	FieldSampling
541	Saint-Sauveur	3.21	47.6	Cassiduloida L. Agassiz & Desor, 1847	Pygaulidae Lambert, 1905	Pygorhynchus Agassiz, 1839	Pygorhynchus_obovatus	(Agassiz, 1836)	Botriopygus_obovatus (Agassiz, 1836); Botriopygus_minor (Agassiz, 1836); Pygorhynchus_minor (Agassiz, 1836)	Cotteau, 1857-1878; Valette, 1908; Corroy, 1925	before 1878; before 1908; before 1924	Literature	FieldSampling
510	Sainte-Colombe-sur-Loing	3.23	47.57	Cassiduloida L. Agassiz & Desor, 1847	Pygaulidae Lambert, 1905	Pygorhynchus Agassiz, 1839	Pygorhynchus_obovatus	(Agassiz, 1836)	Botriopygus_obovatus (Agassiz, 1836); Botriopygus_minor (Agassiz, 1836); Pygorhynchus_minor (Agassiz, 1836)	Université de Bourgogne Geology (David Coll.)	1981	Fossil specimen	FieldSampling
501	Saints	3.26	47.62	Cassiduloida L. Agassiz & Desor, 1847	Pygaulidae Lambert, 1905	Pygorhynchus Agassiz, 1839	Pygorhynchus_obovatus	(Agassiz, 1836)	Botriopygus_obovatus (Agassiz, 1836); Botriopygus_minor (Agassiz, 1836); Pygorhynchus_minor (Agassiz, 1836)	Université de Bourgogne Geology (Houdard, Valette, David Coll.); Cotteau, 1857-1878; Corroy, 1925	before 1908; 1981; before 1878; before 1924	Fossil specimen; literature	FieldSampling
219	Tronchoy	3.94	47.92	Cassiduloida L. Agassiz & Desor, 1847	Pygaulidae Lambert, 1905	Pygorhynchus Agassiz, 1839	Pygorhynchus_obovatus	(Agassiz, 1836)	Botriopygus_obovatus (Agassiz, 1836); Botriopygus_minor (Agassiz, 1836); Pygorhynchus_minor (Agassiz, 1836)	Cotteau, 1857-1878; Valette, 1908	before 1878; before 1908	Literature	FieldSampling
434	Volvent	3.42	47.7	Cassiduloida L. Agassiz & Desor, 1847	Pygaulidae Lambert, 1905	Pygorhynchus Agassiz, 1839	Pygorhynchus_obovatus	(Agassiz, 1836)	Botriopygus_obovatus (Agassiz, 1836); Botriopygus_minor (Agassiz, 1836); Pygorhynchus_minor (Agassiz, 1836)	Corroy, 1925	before 1924	Literature	FieldSampling
359	Auxerre	3.57	47.79	Cassiduloida L. Agassiz & Desor, 1847	Pygaulidae Lambert, 1905	Plagiochasma Pomel, 1883	Plagiochasma_olfersii	(Agassiz, 1836)	Echinobrissus_olfersii (Agassiz, 1836); Nucleolites_archiaci Cotteau, 1851; Trematopygus_olfersii (Agassiz, 1836); Trematopygus_archiaci (Cotteau, 1851)	Université de Bourgogne Geology (Valette Coll.); Cotteau, 1857-1878; Corroy, 1925	before 1908; before 1878; before 1924	Fossil specimen; literature	FieldSampling
144	Avaleur	4.34	48.12	Cassiduloida L. Agassiz & Desor, 1847	Pygaulidae Lambert, 1905	Plagiochasma Pomel, 1883	Plagiochasma_olfersii	(Agassiz, 1836)	Echinobrissus_olfersii (Agassiz, 1836); Nucleolites_archiaci Cotteau, 1851; Trematopygus_olfersii (Agassiz, 1836); Trematopygus_archiaci (Cotteau, 1851)	Université de Bourgogne Geology (David Coll.)	1981	Fossil specimen	FieldSampling
32	Avrainville	5.05	48.54	Cassiduloida L. Agassiz & Desor, 1847	Pygaulidae Lambert, 1905	Plagiochasma Pomel, 1883	Plagiochasma_olfersii	(Agassiz, 1836)	Echinobrissus_olfersii (Agassiz, 1836); Nucleolites_archiaci Cotteau, 1851; Trematopygus_olfersii (Agassiz, 1836); Trematopygus_archiaci (Cotteau, 1851)	Université de Bourgogne Geology (David Coll.)	1981	Fossil specimen	FieldSampling
294	Beine	3.7	47.8	Cassiduloida L. Agassiz & Desor, 1847	Pygaulidae Lambert, 1905	Plagiochasma Pomel, 1883	Plagiochasma_olfersii	(Agassiz, 1836)	Echinobrissus_olfersii (Agassiz, 1836); Nucleolites_archiaci Cotteau, 1851; Trematopygus_olfersii (Agassiz, 1836); Trematopygus_archiaci (Cotteau, 1851)	Université de Bourgogne Geology (David Coll.)	1981	Fossil specimen	FieldSampling
51	Bettancourt	4.99	48.65	Cassiduloida L. Agassiz & Desor, 1847	Pygaulidae Lambert, 1905	Plagiochasma Pomel, 1883	Plagiochasma_olfersii	(Agassiz, 1836)	Echinobrissus_olfersii (Agassiz, 1836); Nucleolites_archiaci Cotteau, 1851; Trematopygus_olfersii (Agassiz, 1836); Trematopygus_archiaci (Cotteau, 1851)	Corroy, 1925	before 1924	Literature	FieldSampling
608	Bissiol	2.79	47.41	Cassiduloida L. Agassiz & Desor, 1847	Pygaulidae Lambert, 1905	Plagiochasma Pomel, 1883	Plagiochasma_olfersii	(Agassiz, 1836)	Echinobrissus_olfersii (Agassiz, 1836); Nucleolites_archiaci Cotteau, 1851; Trematopygus_olfersii (Agassiz, 1836); Trematopygus_archiaci (Cotteau, 1851)	Université de Bourgogne Geology (David Coll.)	1981	Fossil specimen	FieldSampling
271	Carisey	3.84	47.92	Cassiduloida L. Agassiz & Desor, 1847	Pygaulidae Lambert, 1905	Plagiochasma Pomel, 1883	Plagiochasma_olfersii	(Agassiz, 1836)	Echinobrissus_olfersii (Agassiz, 1836); Nucleolites_archiaci Cotteau, 1851; Trematopygus_olfersii (Agassiz, 1836); Trematopygus_archiaci (Cotteau, 1851)	Cotteau, 1857-1878; Valette, 1908; Corroy, 1925	before 1878; before 1908; before 1924	Literature	FieldSampling
43	Chancenay	4.99	48.67	Cassiduloida L. Agassiz & Desor, 1847	Pygaulidae Lambert, 1905	Plagiochasma Pomel, 1883	Plagiochasma_olfersii	(Agassiz, 1836)	Echinobrissus_olfersii (Agassiz, 1836); Nucleolites_archiaci Cotteau, 1851; Trematopygus_olfersii (Agassiz, 1836); Trematopygus_archiaci (Cotteau, 1851)	Cotteau, 1857-1878	before 1878	Literature	FieldSampling
184	Chaource	4.14	48.02	Cassiduloida L. Agassiz & Desor, 1847	Pygaulidae Lambert, 1905	Plagiochasma Pomel, 1883	Plagiochasma_olfersii	(Agassiz, 1836)	Echinobrissus_olfersii (Agassiz, 1836); Nucleolites_archiaci Cotteau, 1851; Trematopygus_olfersii (Agassiz, 1836); Trematopygus_archiaci (Cotteau, 1851)	Université de Bourgogne Geology (David Coll.)	1981	Fossil specimen	FieldSampling
207	Cheney	3.96	47.91	Cassiduloida L. Agassiz & Desor, 1847	Pygaulidae Lambert, 1905	Plagiochasma Pomel, 1883	Plagiochasma_olfersii	(Agassiz, 1836)	Echinobrissus_olfersii (Agassiz, 1836); Nucleolites_archiaci Cotteau, 1851; Trematopygus_olfersii (Agassiz, 1836); Trematopygus_archiaci (Cotteau, 1851)	Université de Bourgogne Geology (David Coll.)	1981	Fossil specimen	FieldSampling
150	Courtenot	4.3	48.15	Cassiduloida L. Agassiz & Desor, 1847	Pygaulidae Lambert, 1905	Plagiochasma Pomel, 1883	Plagiochasma_olfersii	(Agassiz, 1836)	Echinobrissus_olfersii (Agassiz, 1836); Nucleolites_archiaci Cotteau, 1851; Trematopygus_olfersii (Agassiz, 1836); Trematopygus_archiaci (Cotteau, 1851)	Université de Bourgogne Geology (David Coll.)	1981	Fossil specimen	FieldSampling
583	Dampierre-sous-Bouhy	3.13	47.5	Cassiduloida L. Agassiz & Desor, 1847	Pygaulidae Lambert, 1905	Plagiochasma Pomel, 1883	Plagiochasma_olfersii	(Agassiz, 1836)	Echinobrissus_olfersii (Agassiz, 1836); Nucleolites_archiaci Cotteau, 1851; Trematopygus_olfersii (Agassiz, 1836); Trematopygus_archiaci (Cotteau, 1851)	Cotteau, 1857-1878	before 1878	Literature	FieldSampling
269	Dyé	3.88	47.91	Cassiduloida L. Agassiz & Desor, 1847	Pygaulidae Lambert, 1905	Plagiochasma Pomel, 1883	Plagiochasma_olfersii	(Agassiz, 1836)	Echinobrissus_olfersii (Agassiz, 1836); Nucleolites_archiaci Cotteau, 1851; Trematopygus_olfersii (Agassiz, 1836); Trematopygus_archiaci (Cotteau, 1851)	Université de Bourgogne Geology (David Coll.)	1981	Fossil specimen	FieldSampling
476	Fontenoy	3.3	47.66	Cassiduloida L. Agassiz & Desor, 1847	Pygaulidae Lambert, 1905	Plagiochasma Pomel, 1883	Plagiochasma_olfersii	(Agassiz, 1836)	Echinobrissus_olfersii (Agassiz, 1836); Nucleolites_archiaci Cotteau, 1851; Trematopygus_olfersii (Agassiz, 1836); Trematopygus_archiaci (Cotteau, 1851)	Cotteau, 1857-1878; Valette, 1908; Corroy, 1925	before 1878; before 1908; before 1924	Literature	FieldSampling
155	Fouchères	4.27	48.14	Cassiduloida L. Agassiz & Desor, 1847	Pygaulidae Lambert, 1905	Plagiochasma Pomel, 1883	Plagiochasma_olfersii	(Agassiz, 1836)	Echinobrissus_olfersii (Agassiz, 1836); Nucleolites_archiaci Cotteau, 1851; Trematopygus_olfersii (Agassiz, 1836); Trematopygus_archiaci (Cotteau, 1851)	Université de Bourgogne Geology (David Coll.)	1981	Fossil specimen	FieldSampling
568	Gaudinet	3.14	47.53	Cassiduloida L. Agassiz & Desor, 1847	Pygaulidae Lambert, 1905	Plagiochasma Pomel, 1883	Plagiochasma_olfersii	(Agassiz, 1836)	Echinobrissus_olfersii (Agassiz, 1836); Nucleolites_archiaci Cotteau, 1851; Trematopygus_olfersii (Agassiz, 1836); Trematopygus_archiaci (Cotteau, 1851)	Université de Bourgogne Geology (David Coll.)	1981	Fossil specimen	FieldSampling
377	Gy-l'Evêque (métairie Foudriat)	3.56	47.69	Cassiduloida L. Agassiz & Desor, 1847	Pygaulidae Lambert, 1905	Plagiochasma Pomel, 1883	Plagiochasma_olfersii	(Agassiz, 1836)	Echinobrissus_olfersii (Agassiz, 1836); Nucleolites_archiaci Cotteau, 1851; Trematopygus_olfersii (Agassiz, 1836); Trematopygus_archiaci (Cotteau, 1851)	Cotteau, 1857-1878; Valette, 1908; Corroy, 1925	before 1878; before 1908; before 1924	Literature	FieldSampling
161	Lantages	4.24	48.08	Cassiduloida L. Agassiz & Desor, 1847	Pygaulidae Lambert, 1905	Plagiochasma Pomel, 1883	Plagiochasma_olfersii	(Agassiz, 1836)	Echinobrissus_olfersii (Agassiz, 1836); Nucleolites_archiaci Cotteau, 1851; Trematopygus_olfersii (Agassiz, 1836); Trematopygus_archiaci (Cotteau, 1851)	Université de Bourgogne Geology (David Coll.)	1981	Fossil specimen	FieldSampling
593	Les Beauchats	3.07	47.5	Cassiduloida L. Agassiz & Desor, 1847	Pygaulidae Lambert, 1905	Plagiochasma Pomel, 1883	Plagiochasma_olfersii	(Agassiz, 1836)	Echinobrissus_olfersii (Agassiz, 1836); Nucleolites_archiaci Cotteau, 1851; Trematopygus_olfersii (Agassiz, 1836); Trematopygus_archiaci (Cotteau, 1851)	Université de Bourgogne Geology (David Coll.)	1981	Fossil specimen	FieldSampling
588	Les Forges	3.12	47.51	Cassiduloida L. Agassiz & Desor, 1847	Pygaulidae Lambert, 1905	Plagiochasma Pomel, 1883	Plagiochasma_olfersii	(Agassiz, 1836)	Echinobrissus_olfersii (Agassiz, 1836); Nucleolites_archiaci Cotteau, 1851; Trematopygus_olfersii (Agassiz, 1836); Trematopygus_archiaci (Cotteau, 1851)	Université de Bourgogne Geology (David Coll.)	1981	Fossil specimen	FieldSampling
578	Les Méris	3.13	47.53	Cassiduloida L. Agassiz & Desor, 1847	Pygaulidae Lambert, 1905	Plagiochasma Pomel, 1883	Plagiochasma_olfersii	(Agassiz, 1836)	Echinobrissus_olfersii (Agassiz, 1836); Nucleolites_archiaci Cotteau, 1851; Trematopygus_olfersii (Agassiz, 1836); Trematopygus_archiaci (Cotteau, 1851)	Université de Bourgogne Geology (David Coll.)	1981	Fossil specimen	FieldSampling
552	Les Rèbles	3.21	47.59	Cassiduloida L. Agassiz & Desor, 1847	Pygaulidae Lambert, 1905	Plagiochasma Pomel, 1883	Plagiochasma_olfersii	(Agassiz, 1836)	Echinobrissus_olfersii (Agassiz, 1836); Nucleolites_archiaci Cotteau, 1851; Trematopygus_olfersii (Agassiz, 1836); Trematopygus_archiaci (Cotteau, 1851)	Saucède, Dudicourt & Courville, 2012	1995	Literature	FieldSampling
454	Leugny	3.37	47.68	Cassiduloida L. Agassiz & Desor, 1847	Pygaulidae Lambert, 1905	Plagiochasma Pomel, 1883	Plagiochasma_olfersii	(Agassiz, 1836)	Echinobrissus_olfersii (Agassiz, 1836); Nucleolites_archiaci Cotteau, 1851; Trematopygus_olfersii (Agassiz, 1836); Trematopygus_archiaci (Cotteau, 1851)	Cotteau, 1857-1878; Valette, 1908; Corroy, 1925	before 1878; before 1908; before 1924	Literature	FieldSampling
200	Lignières	3.98	47.93	Cassiduloida L. Agassiz & Desor, 1847	Pygaulidae Lambert, 1905	Plagiochasma Pomel, 1883	Plagiochasma_olfersii	(Agassiz, 1836)	Echinobrissus_olfersii (Agassiz, 1836); Nucleolites_archiaci Cotteau, 1851; Trematopygus_olfersii (Agassiz, 1836); Trematopygus_archiaci (Cotteau, 1851)	Université de Bourgogne Geology (David Coll.)	1981	Fossil specimen	FieldSampling
232	Marolles-sous-Lignières	3.93	47.93	Cassiduloida L. Agassiz & Desor, 1847	Pygaulidae Lambert, 1905	Plagiochasma Pomel, 1883	Plagiochasma_olfersii	(Agassiz, 1836)	Echinobrissus_olfersii (Agassiz, 1836); Nucleolites_archiaci Cotteau, 1851; Trematopygus_olfersii (Agassiz, 1836); Trematopygus_archiaci (Cotteau, 1851)	Cotteau, 1857-1878; Corroy, 1925	before 1878; before 1924	Literature	FieldSampling
308	Montigny-la-Resle	3.66	47.86	Cassiduloida L. Agassiz & Desor, 1847	Pygaulidae Lambert, 1905	Plagiochasma Pomel, 1883	Plagiochasma_olfersii	(Agassiz, 1836)	Echinobrissus_olfersii (Agassiz, 1836); Nucleolites_archiaci Cotteau, 1851; Trematopygus_olfersii (Agassiz, 1836); Trematopygus_archiaci (Cotteau, 1851)	Université de Bourgogne Geology (David Coll.)	1981	Fossil specimen	FieldSampling
5	Narcy	5.098	48.57	Cassiduloida L. Agassiz & Desor, 1847	Pygaulidae Lambert, 1905	Plagiochasma Pomel, 1883	Plagiochasma_olfersii	(Agassiz, 1836)	Echinobrissus_olfersii (Agassiz, 1836); Nucleolites_archiaci Cotteau, 1851; Trematopygus_olfersii (Agassiz, 1836); Trematopygus_archiaci (Cotteau, 1851)	Saucède, Dudicourt & Courville, 2012	1995	Literature	FieldSampling
86	Pissevache	4.86	48.4	Cassiduloida L. Agassiz & Desor, 1847	Pygaulidae Lambert, 1905	Plagiochasma Pomel, 1883	Plagiochasma_olfersii	(Agassiz, 1836)	Echinobrissus_olfersii (Agassiz, 1836); Nucleolites_archiaci Cotteau, 1851; Trematopygus_olfersii (Agassiz, 1836); Trematopygus_archiaci (Cotteau, 1851)	Université de Bourgogne Geology (David Coll.)	1981	Fossil specimen	FieldSampling
139	Poligny	4.34	48.17	Cassiduloida L. Agassiz & Desor, 1847	Pygaulidae Lambert, 1905	Plagiochasma Pomel, 1883	Plagiochasma_olfersii	(Agassiz, 1836)	Echinobrissus_olfersii (Agassiz, 1836); Nucleolites_archiaci Cotteau, 1851; Trematopygus_olfersii (Agassiz, 1836); Trematopygus_archiaci (Cotteau, 1851)	Université de Bourgogne Geology (David Coll.)	1981	Fossil specimen	FieldSampling
59	Rachecourt-sur-Blaise	4.99	48.45	Cassiduloida L. Agassiz & Desor, 1847	Pygaulidae Lambert, 1905	Plagiochasma Pomel, 1883	Plagiochasma_olfersii	(Agassiz, 1836)	Echinobrissus_olfersii (Agassiz, 1836); Nucleolites_archiaci Cotteau, 1851; Trematopygus_olfersii (Agassiz, 1836); Trematopygus_archiaci (Cotteau, 1851)	Université de Bourgogne Geology (David Coll.)	1981	Fossil specimen	FieldSampling
66	Saint-Dizier	4.96	48.63	Cassiduloida L. Agassiz & Desor, 1847	Pygaulidae Lambert, 1905	Plagiochasma Pomel, 1883	Plagiochasma_olfersii	(Agassiz, 1836)	Echinobrissus_olfersii (Agassiz, 1836); Nucleolites_archiaci Cotteau, 1851; Trematopygus_olfersii (Agassiz, 1836); Trematopygus_archiaci (Cotteau, 1851)	Université de Bourgogne Geology (Houdard Coll.)		Fossil specimen	FieldSampling
535	Saint-Sauveur	3.21	47.6	Cassiduloida L. Agassiz & Desor, 1847	Pygaulidae Lambert, 1905	Plagiochasma Pomel, 1883	Plagiochasma_olfersii	(Agassiz, 1836)	Echinobrissus_olfersii (Agassiz, 1836); Nucleolites_archiaci Cotteau, 1851; Trematopygus_olfersii (Agassiz, 1836); Trematopygus_archiaci (Cotteau, 1851)	Cotteau, 1857-1878; Valette, 1908; Corroy, 1925	before 1878; before 1908; before 1924	Literature	FieldSampling
508	Sainte-Colombe-sur-Loing	3.23	47.57	Cassiduloida L. Agassiz & Desor, 1847	Pygaulidae Lambert, 1905	Plagiochasma Pomel, 1883	Plagiochasma_olfersii	(Agassiz, 1836)	Echinobrissus_olfersii (Agassiz, 1836); Nucleolites_archiaci Cotteau, 1851; Trematopygus_olfersii (Agassiz, 1836); Trematopygus_archiaci (Cotteau, 1851)	Université de Bourgogne Geology (David Coll.)	1981	Fossil specimen	FieldSampling
495	Saints	3.26	47.62	Cassiduloida L. Agassiz & Desor, 1847	Pygaulidae Lambert, 1905	Plagiochasma Pomel, 1883	Plagiochasma_olfersii	(Agassiz, 1836)	Echinobrissus_olfersii (Agassiz, 1836); Nucleolites_archiaci Cotteau, 1851; Trematopygus_olfersii (Agassiz, 1836); Trematopygus_archiaci (Cotteau, 1851)	Université de Bourgogne Geology (Valette Coll.); Cotteau, 1857-1878; Corroy, 1925	before 1908; before 1878; before 1924	Fossil specimen; literature	FieldSampling
26	Sommernont	5.07	48.46	Cassiduloida L. Agassiz & Desor, 1847	Pygaulidae Lambert, 1905	Plagiochasma Pomel, 1883	Plagiochasma_olfersii	(Agassiz, 1836)	Echinobrissus_olfersii (Agassiz, 1836); Nucleolites_archiaci Cotteau, 1851; Trematopygus_olfersii (Agassiz, 1836); Trematopygus_archiaci (Cotteau, 1851)	Université de Bourgogne Geology (David Coll.)	1981	Fossil specimen	FieldSampling
561	Treigny	3.18	47.55	Cassiduloida L. Agassiz & Desor, 1847	Pygaulidae Lambert, 1905	Plagiochasma Pomel, 1883	Plagiochasma_olfersii	(Agassiz, 1836)	Echinobrissus_olfersii (Agassiz, 1836); Nucleolites_archiaci Cotteau, 1851; Trematopygus_olfersii (Agassiz, 1836); Trematopygus_archiaci (Cotteau, 1851)	Université de Bourgogne Geology (David Coll.)	1981	Fossil specimen	FieldSampling
216	Tronchoy	3.94	47.92	Cassiduloida L. Agassiz & Desor, 1847	Pygaulidae Lambert, 1905	Plagiochasma Pomel, 1883	Plagiochasma_olfersii	(Agassiz, 1836)	Echinobrissus_olfersii (Agassiz, 1836); Nucleolites_archiaci Cotteau, 1851; Trematopygus_olfersii (Agassiz, 1836); Trematopygus_archiaci (Cotteau, 1851)	Cotteau, 1857-1878; Valette, 1908	before 1878; before 1908	Literature	FieldSampling
192	Turgy	4.04	48.02	Cassiduloida L. Agassiz & Desor, 1847	Pygaulidae Lambert, 1905	Plagiochasma Pomel, 1883	Plagiochasma_olfersii	(Agassiz, 1836)	Echinobrissus_olfersii (Agassiz, 1836); Nucleolites_archiaci Cotteau, 1851; Trematopygus_olfersii (Agassiz, 1836); Trematopygus_archiaci (Cotteau, 1851)	Université de Bourgogne Geology (David Coll.)	1981	Fossil specimen	FieldSampling
187	Vallières	4.07	47.99	Cassiduloida L. Agassiz & Desor, 1847	Pygaulidae Lambert, 1905	Plagiochasma Pomel, 1883	Plagiochasma_olfersii	(Agassiz, 1836)	Echinobrissus_olfersii (Agassiz, 1836); Nucleolites_archiaci Cotteau, 1851; Trematopygus_olfersii (Agassiz, 1836); Trematopygus_archiaci (Cotteau, 1851)	Université de Bourgogne Geology (David Coll.)	1981	Fossil specimen	FieldSampling
181	Vau Gillot	4.15	48.02	Cassiduloida L. Agassiz & Desor, 1847	Pygaulidae Lambert, 1905	Plagiochasma Pomel, 1883	Plagiochasma_olfersii	(Agassiz, 1836)	Echinobrissus_olfersii (Agassiz, 1836); Nucleolites_archiaci Cotteau, 1851; Trematopygus_olfersii (Agassiz, 1836); Trematopygus_archiaci (Cotteau, 1851)	Université de Bourgogne Geology (David Coll.)	1981	Fossil specimen	FieldSampling
120	Vauchonvilliers	4.52	48.27	Cassiduloida L. Agassiz & Desor, 1847	Pygaulidae Lambert, 1905	Plagiochasma Pomel, 1883	Plagiochasma_olfersii	(Agassiz, 1836)	Echinobrissus_olfersii (Agassiz, 1836); Nucleolites_archiaci Cotteau, 1851; Trematopygus_olfersii (Agassiz, 1836); Trematopygus_archiaci (Cotteau, 1851)	Cotteau, 1862-1867	before 1867	Literature	FieldSampling
129	Vendeuvre-sur-Barse	4.47	48.23	Cassiduloida L. Agassiz & Desor, 1847	Pygaulidae Lambert, 1905	Plagiochasma Pomel, 1883	Plagiochasma_olfersii	(Agassiz, 1836)	Echinobrissus_olfersii (Agassiz, 1836); Nucleolites_archiaci Cotteau, 1851; Trematopygus_olfersii (Agassiz, 1836); Trematopygus_archiaci (Cotteau, 1851)	Cotteau, 1857-1878; Corroy, 1925	before 1878; before 1924	Literature	FieldSampling
171	Villiers-sous-Praslin	4.23	48.07	Cassiduloida L. Agassiz & Desor, 1847	Pygaulidae Lambert, 1905	Plagiochasma Pomel, 1883	Plagiochasma_olfersii	(Agassiz, 1836)	Echinobrissus_olfersii (Agassiz, 1836); Nucleolites_archiaci Cotteau, 1851; Trematopygus_olfersii (Agassiz, 1836); Trematopygus_archiaci (Cotteau, 1851)	Université de Bourgogne Geology (David Coll.)	1981	Fossil specimen	FieldSampling
263	Voivres	3.88	47.92	Cassiduloida L. Agassiz & Desor, 1847	Pygaulidae Lambert, 1905	Plagiochasma Pomel, 1883	Plagiochasma_olfersii	(Agassiz, 1836)	Echinobrissus_olfersii (Agassiz, 1836); Nucleolites_archiaci Cotteau, 1851; Trematopygus_olfersii (Agassiz, 1836); Trematopygus_archiaci (Cotteau, 1851)	Université de Bourgogne Geology (David Coll.)	1981	Fossil specimen	FieldSampling
11	Ville-sur-Saulx	5.09	48.72	Cidaroida Claus, 1880	Cidaridae Gray, 1825	Plegiocidaris Pomel, 1883	Plegiocidaris_friburgensis	(de Loriol, 1873)		Université de Bourgogne Geology (Valette Coll.); Corroy, 1925	before 1908; before 1924	Fossil specimen; literature	FieldSampling
360	Auxerre	3.57	47.79	Cidaroida Claus, 1880	Cidaridae Gray, 1825	Plegiocidaris Pomel, 1883	Plegiocidaris_lardyi	(Desor, 1855)	Cidaris_lardyi Desor, 1855; Plegiocidaris_lineolata (Cotteau, 1862)	Cotteau, 1862-1867; Corroy, 1925	before 1867; before 1924	Literature	FieldSampling
301	Bleigny-le-Carreau	3.69	47.84	Cidaroida Claus, 1880	Cidaridae Gray, 1825	Plegiocidaris Pomel, 1883	Plegiocidaris_lardyi	(Desor, 1855)	Cidaris_lardyi Desor, 1855; Plegiocidaris_lineolata (Cotteau, 1862)	Valette, 1908	before 1908	Literature	FieldSampling
272	Carisey	3.84	47.92	Cidaroida Claus, 1880	Cidaridae Gray, 1825	Plegiocidaris Pomel, 1883	Plegiocidaris_lardyi	(Desor, 1855)	Cidaris_lardyi Desor, 1855; Plegiocidaris_lineolata (Cotteau, 1862)	Cotteau, 1857-1878; Valette, 1908	before 1878; before 1908	Literature	FieldSampling
151	Courtenot	4.3	48.15	Cidaroida Claus, 1880	Cidaridae Gray, 1825	Plegiocidaris Pomel, 1883	Plegiocidaris_lardyi	(Desor, 1855)	Cidaris_lardyi Desor, 1855; Plegiocidaris_lineolata (Cotteau, 1862)	Muséum National d'Histoire Naturelle Paris (Lambert coll.)		Fossil specimen	FieldSampling
266	Dyé	3.88	47.91	Cidaroida Claus, 1880	Cidaridae Gray, 1825	Plegiocidaris Pomel, 1883	Plegiocidaris_lardyi	(Desor, 1855)	Cidaris_lardyi Desor, 1855; Plegiocidaris_lineolata (Cotteau, 1862)	Valette, 1908	before 1908	Literature	FieldSampling
477	Fontenoy	3.3	47.66	Cidaroida Claus, 1880	Cidaridae Gray, 1825	Plegiocidaris Pomel, 1883	Plegiocidaris_lardyi	(Desor, 1855)	Cidaris_lardyi Desor, 1855; Plegiocidaris_lineolata (Cotteau, 1862)	Valette, 1908	before 1908	Literature	FieldSampling
156	Fouchères	4.27	48.14	Cidaroida Claus, 1880	Cidaridae Gray, 1825	Plegiocidaris Pomel, 1883	Plegiocidaris_lardyi	(Desor, 1855)	Cidaris_lardyi Desor, 1855; Plegiocidaris_lineolata (Cotteau, 1862)	Cotteau, 1862-1867	before 1867	Literature	FieldSampling
378	Gy-l'Evêque (métairie Foudriat)	3.56	47.69	Cidaroida Claus, 1880	Cidaridae Gray, 1825	Plegiocidaris Pomel, 1883	Plegiocidaris_lardyi	(Desor, 1855)	Cidaris_lardyi Desor, 1855; Plegiocidaris_lineolata (Cotteau, 1862)	Université de Bourgogne Geology (Houdard Coll.); Cotteau, 1857-1878; Valette, 1908	before 1878; before 1908	Fossil specimen; literature	FieldSampling
241	La Chapelle-Vieille-Forêt	3.9	47.93	Cidaroida Claus, 1880	Cidaridae Gray, 1825	Plegiocidaris Pomel, 1883	Plegiocidaris_lardyi	(Desor, 1855)	Cidaris_lardyi Desor, 1855; Plegiocidaris_lineolata (Cotteau, 1862)	Cotteau, 1857-1878; Valette, 1908; Corroy, 1925	before 1878; before 1908; before 1924	Literature	FieldSampling
455	Leugny	3.37	47.68	Cidaroida Claus, 1880	Cidaridae Gray, 1825	Plegiocidaris Pomel, 1883	Plegiocidaris_lardyi	(Desor, 1855)	Cidaris_lardyi Desor, 1855; Plegiocidaris_lineolata (Cotteau, 1862)	Université de Bourgogne Geology (Houdard, Valette Coll.); Cotteau, 1857-1878; Corroy, 1925	before 1908; before 1878; before 1924	Fossil specimen; literature	FieldSampling
315	Ravins de Quenne	3.64	47.79	Cidaroida Claus, 1880	Cidaridae Gray, 1825	Plegiocidaris Pomel, 1883	Plegiocidaris_lardyi	(Desor, 1855)	Cidaris_lardyi Desor, 1855; Plegiocidaris_lineolata (Cotteau, 1862)	Cotteau, 1857-1878; Valette, 1908	before 1878; before 1908	Literature	FieldSampling
311	Ravins de Venoy	3.64	47.8	Cidaroida Claus, 1880	Cidaridae Gray, 1825	Plegiocidaris Pomel, 1883	Plegiocidaris_lardyi	(Desor, 1855)	Cidaris_lardyi Desor, 1855; Plegiocidaris_lineolata (Cotteau, 1862)	Cotteau, 1857-1878	before 1878	Literature	FieldSampling
67	Saint-Dizier	4.96	48.63	Cidaroida Claus, 1880	Cidaridae Gray, 1825	Plegiocidaris Pomel, 1883	Plegiocidaris_lardyi	(Desor, 1855)	Cidaris_lardyi Desor, 1855; Plegiocidaris_lineolata (Cotteau, 1862)	Corroy, 1925	before 1924	Literature	FieldSampling
536	Saint-Sauveur	3.21	47.6	Cidaroida Claus, 1880	Cidaridae Gray, 1825	Plegiocidaris Pomel, 1883	Plegiocidaris_lardyi	(Desor, 1855)	Cidaris_lardyi Desor, 1855; Plegiocidaris_lineolata (Cotteau, 1862)	Université de Bourgogne Geology (Valette Coll.); Cotteau, 1857-1878; Corroy, 1925	before 1908; before 1878; before 1924	Fossil specimen; literature	FieldSampling
496	Saints	3.26	47.62	Cidaroida Claus, 1880	Cidaridae Gray, 1825	Plegiocidaris Pomel, 1883	Plegiocidaris_lardyi	(Desor, 1855)	Cidaris_lardyi Desor, 1855; Plegiocidaris_lineolata (Cotteau, 1862)	Cotteau, 1857-1878; Valette, 1908	before 1878; before 1908	Literature	FieldSampling
217	Tronchoy	3.94	47.92	Cidaroida Claus, 1880	Cidaridae Gray, 1825	Plegiocidaris Pomel, 1883	Plegiocidaris_lardyi	(Desor, 1855)	Cidaris_lardyi Desor, 1855; Plegiocidaris_lineolata (Cotteau, 1862)	Cotteau, 1857-1878; Corroy, 1925	before 1878; before 1924	Literature	FieldSampling
326	Venoy	3.63	47.8	Cidaroida Claus, 1880	Cidaridae Gray, 1825	Plegiocidaris Pomel, 1883	Plegiocidaris_lardyi	(Desor, 1855)	Cidaris_lardyi Desor, 1855; Plegiocidaris_lineolata (Cotteau, 1862)	Cotteau, 1862-1867; Valette, 1908	before 1867; before 1908	Literature	FieldSampling
259	Vézannes	3.89	47.94	Cidaroida Claus, 1880	Cidaridae Gray, 1825	Plegiocidaris Pomel, 1883	Plegiocidaris_lardyi	(Desor, 1855)	Cidaris_lardyi Desor, 1855; Plegiocidaris_lineolata (Cotteau, 1862)	Cotteau, 1862-1867; Valette, 1908	before 1867; before 1908	Literature	FieldSampling
12	Ville-sur-Saulx	5.09	48.72	Cidaroida Claus, 1880	Cidaridae Gray, 1825	Plegiocidaris Pomel, 1883	Plegiocidaris_lardyi	(Desor, 1855)	Cidaris_lardyi Desor, 1855; Plegiocidaris_lineolata (Cotteau, 1862)	Université de Bourgogne Geology (Valette Coll.); Corroy, 1925	before 1908; before 1924	Fossil specimen; literature	FieldSampling
172	Villiers-sous-Praslin	4.23	48.07	Cidaroida Claus, 1880	Cidaridae Gray, 1825	Plegiocidaris Pomel, 1883	Plegiocidaris_lardyi	(Desor, 1855)	Cidaris_lardyi Desor, 1855; Plegiocidaris_lineolata (Cotteau, 1862)	Université de Bourgogne Geology (David Coll.)	1981	Fossil specimen	FieldSampling
433	Volvent	3.42	47.7	Cidaroida Claus, 1880	Cidaridae Gray, 1825	Plegiocidaris Pomel, 1883	Plegiocidaris_lardyi	(Desor, 1855)	Cidaris_lardyi Desor, 1855; Plegiocidaris_lineolata (Cotteau, 1862)	Valette, 1908	before 1908	Literature	FieldSampling
75	Wassy	4.95	48.5	Cidaroida Claus, 1880	Cidaridae Gray, 1825	Plegiocidaris Pomel, 1883	Plegiocidaris_lardyi	(Desor, 1855)	Cidaris_lardyi Desor, 1855; Plegiocidaris_lineolata (Cotteau, 1862)	Corroy, 1925	before 1924	Literature	FieldSampling
361	Auxerre	3.57	47.79	Cidaroida Claus, 1880	Cidaridae Gray, 1825	Plegiocidaris Pomel, 1883	Plegiocidaris_muricata	(Roemer, 1836)	Cidaris_muricata Roemer, 1836; Cidaris_hirsuta Marcou, 1847	Cotteau, 1857-1878; Valette, 1908	before 1878; before 1908	Literature	FieldSampling
252	Flogny-la-Chapelle	3.89	47.94	Cidaroida Claus, 1880	Cidaridae Gray, 1825	Plegiocidaris Pomel, 1883	Plegiocidaris_muricata	(Roemer, 1836)	Cidaris_muricata Roemer, 1836; Cidaris_hirsuta Marcou, 1847	Cotteau, 1857-1878; Valette, 1908	before 1878; before 1908	Literature	FieldSampling
478	Fontenoy	3.3	47.66	Cidaroida Claus, 1880	Cidaridae Gray, 1825	Plegiocidaris Pomel, 1883	Plegiocidaris_muricata	(Roemer, 1836)	Cidaris_muricata Roemer, 1836; Cidaris_hirsuta Marcou, 1847	Cotteau, 1857-1878	before 1878	Literature	FieldSampling
157	Fouchères	4.27	48.14	Cidaroida Claus, 1880	Cidaridae Gray, 1825	Plegiocidaris Pomel, 1883	Plegiocidaris_muricata	(Roemer, 1836)	Cidaris_muricata Roemer, 1836; Cidaris_hirsuta Marcou, 1847	Cotteau, 1857-1878	before 1878	Literature	FieldSampling
456	Leugny	3.37	47.68	Cidaroida Claus, 1880	Cidaridae Gray, 1825	Plegiocidaris Pomel, 1883	Plegiocidaris_muricata	(Roemer, 1836)	Cidaris_muricata Roemer, 1836; Cidaris_hirsuta Marcou, 1847	Université de Bourgogne Geology (Houdard, Valette Coll.); Cotteau, 1857-1878	before 1908; before 1878	Fossil specimen; literature	FieldSampling
233	Marolles-sous-Lignières	3.93	47.93	Cidaroida Claus, 1880	Cidaridae Gray, 1825	Plegiocidaris Pomel, 1883	Plegiocidaris_muricata	(Roemer, 1836)	Cidaris_muricata Roemer, 1836; Cidaris_hirsuta Marcou, 1847	Cotteau, 1857-1878	before 1878	Literature	FieldSampling
72	Saint-Dizier (abbaye Saint-Pantaléon)	4.95	48.62	Cidaroida Claus, 1880	Cidaridae Gray, 1825	Plegiocidaris Pomel, 1883	Plegiocidaris_muricata	(Roemer, 1836)	Cidaris_muricata Roemer, 1836; Cidaris_hirsuta Marcou, 1847	Cotteau, 1857-1878	before 1878	Literature	FieldSampling
537	Saint-Sauveur	3.21	47.6	Cidaroida Claus, 1880	Cidaridae Gray, 1825	Plegiocidaris Pomel, 1883	Plegiocidaris_muricata	(Roemer, 1836)	Cidaris_muricata Roemer, 1836; Cidaris_hirsuta Marcou, 1847	Cotteau, 1857-1878; Valette, 1908	before 1878; before 1908	Literature	FieldSampling
497	Saints	3.26	47.62	Cidaroida Claus, 1880	Cidaridae Gray, 1825	Plegiocidaris Pomel, 1883	Plegiocidaris_muricata	(Roemer, 1836)	Cidaris_muricata Roemer, 1836; Cidaris_hirsuta Marcou, 1847	Cotteau, 1857-1878; Valette, 1908	before 1878; before 1908	Literature	FieldSampling
327	Venoy	3.63	47.8	Cidaroida Claus, 1880	Cidaridae Gray, 1825	Plegiocidaris Pomel, 1883	Plegiocidaris_muricata	(Roemer, 1836)	Cidaris_muricata Roemer, 1836; Cidaris_hirsuta Marcou, 1847	Muséum National d'Histoire Naturelle Paris (Lambert coll.)		Fossil specimen	FieldSampling
13	Ville-sur-Saulx	5.09	48.72	Cidaroida Claus, 1880	Cidaridae Gray, 1825	Plegiocidaris Pomel, 1883	Plegiocidaris_muricata	(Roemer, 1836)	Cidaris_muricata Roemer, 1836; Cidaris_hirsuta Marcou, 1847	Université de Bourgogne Geology (Houdard, Valette Coll.)	before 1908	Fossil specimen	FieldSampling
76	Wassy	4.95	48.5	Cidaroida Claus, 1880	Cidaridae Gray, 1825	Plegiocidaris Pomel, 1883	Plegiocidaris_muricata	(Roemer, 1836)	Cidaris_muricata Roemer, 1836; Cidaris_hirsuta Marcou, 1847	Cotteau, 1862-1867	before 1867	Literature	FieldSampling
362	Auxerre	3.57	47.79	Cidaroida Claus, 1880	Cidaridae Gray, 1825	Plegiocidaris Pomel, 1883	Plegiocidaris_salviensis	(Cotteau, 1851)	Rhabdocidaris_salviensis (Cotteau, 1851); Aulacocidaris_salviensis (Cotteau, 1851)	Cotteau, 1862-1867; Corroy, 1925	before 1867; before 1924	Literature	FieldSampling
152	Courtenot	4.3	48.15	Cidaroida Claus, 1880	Cidaridae Gray, 1825	Plegiocidaris Pomel, 1883	Plegiocidaris_salviensis	(Cotteau, 1851)	Rhabdocidaris_salviensis (Cotteau, 1851); Aulacocidaris_salviensis (Cotteau, 1851)	Cotteau, 1862-1867	before 1867	Literature	FieldSampling
253	Flogny-la-Chapelle	3.89	47.94	Cidaroida Claus, 1880	Cidaridae Gray, 1825	Plegiocidaris Pomel, 1883	Plegiocidaris_salviensis	(Cotteau, 1851)	Rhabdocidaris_salviensis (Cotteau, 1851); Aulacocidaris_salviensis (Cotteau, 1851)	Université de Bourgogne Geology (Houdard Coll.); Cotteau, 1857-1878; Valette, 1908; Corroy, 1925	before 1878; before 1908; before 1924	Fossil specimen; literature	FieldSampling
379	Gy-l'Evêque (métairie Foudriat)	3.56	47.69	Cidaroida Claus, 1880	Cidaridae Gray, 1825	Plegiocidaris Pomel, 1883	Plegiocidaris_salviensis	(Cotteau, 1851)	Rhabdocidaris_salviensis (Cotteau, 1851); Aulacocidaris_salviensis (Cotteau, 1851)	Cotteau, 1857-1878; Valette, 1908; Corroy, 1925	before 1878; before 1908; before 1924	Literature	FieldSampling
68	Saint-Dizier	4.96	48.63	Cidaroida Claus, 1880	Cidaridae Gray, 1825	Plegiocidaris Pomel, 1883	Plegiocidaris_salviensis	(Cotteau, 1851)	Rhabdocidaris_salviensis (Cotteau, 1851); Aulacocidaris_salviensis (Cotteau, 1851)	Cotteau, 1862-1867; Corroy, 1925	before 1867; before 1924	Literature	FieldSampling
402	Saint-Georges-sur-Baulche	3.51	47.8	Cidaroida Claus, 1880	Cidaridae Gray, 1825	Plegiocidaris Pomel, 1883	Plegiocidaris_salviensis	(Cotteau, 1851)	Rhabdocidaris_salviensis (Cotteau, 1851); Aulacocidaris_salviensis (Cotteau, 1851)	Cotteau, 1857-1878; Valette, 1908; Corroy, 1925	before 1878; before 1908; before 1924	Literature	FieldSampling
538	Saint-Sauveur	3.21	47.6	Cidaroida Claus, 1880	Cidaridae Gray, 1825	Plegiocidaris Pomel, 1883	Plegiocidaris_salviensis	(Cotteau, 1851)	Rhabdocidaris_salviensis (Cotteau, 1851); Aulacocidaris_salviensis (Cotteau, 1851)	Université de Bourgogne Geology (Houdard Coll.); Cotteau, 1857-1878; Valette, 1908; Corroy, 1925	before 1878; before 1908; before 1924	Fossil specimen; literature	FieldSampling
498	Saints	3.26	47.62	Cidaroida Claus, 1880	Cidaridae Gray, 1825	Plegiocidaris Pomel, 1883	Plegiocidaris_salviensis	(Cotteau, 1851)	Rhabdocidaris_salviensis (Cotteau, 1851); Aulacocidaris_salviensis (Cotteau, 1851)	Université de Bourgogne Geology (Houdard Coll.); Cotteau, 1857-1878; Valette, 1908; Corroy, 1925	before 1878; before 1908; before 1924	Fossil specimen; literature	FieldSampling
328	Venoy	3.63	47.8	Cidaroida Claus, 1880	Cidaridae Gray, 1825	Plegiocidaris Pomel, 1883	Plegiocidaris_salviensis	(Cotteau, 1851)	Rhabdocidaris_salviensis (Cotteau, 1851); Aulacocidaris_salviensis (Cotteau, 1851)	Université de Bourgogne Geology (David Coll.)	1981	Fossil specimen	FieldSampling
556	Les Rèbles	3.21	47.59	Holasteroida Durham & Melville, 1957		Salvaster Saucède, Dudicourt & Courville, 2012	Salvaster_roberti	Saucède, Dudicourt & Courville, 2012		Université de Bourgogne Geology (Robert Coll.), Saucède, Dudicourt & Courville, 2012	1995	Fossil specimen; literature	FieldSampling
363	Auxerre	3.57	47.79	Holasteroida Durham & Melville, 1957		Pseudholaster Pomel, 1883	Pseudholaster_intermedius	(Goldfuss, 1829)	Holaster_intermedius (Goldfuss, 1829); Holaster_conicus d’Orbigny, 1853	Université de Bourgogne Geology (Valette Coll.); Cotteau, 1857-1878; Corroy, 1925	before 1908; before 1878; before 1924	Fossil specimen; literature	FieldSampling
145	Avaleur	4.34	48.12	Holasteroida Durham & Melville, 1957		Pseudholaster Pomel, 1883	Pseudholaster_intermedius	(Goldfuss, 1829)	Holaster_intermedius (Goldfuss, 1829); Holaster_conicus d’Orbigny, 1853	Université de Bourgogne Geology (David Coll.)	1981	Fossil specimen	FieldSampling
33	Avrainville	5.05	48.54	Holasteroida Durham & Melville, 1957		Pseudholaster Pomel, 1883	Pseudholaster_intermedius	(Goldfuss, 1829)	Holaster_intermedius (Goldfuss, 1829); Holaster_conicus d’Orbigny, 1853	Université de Bourgogne Geology (David Coll.)	1981	Fossil specimen	FieldSampling
36	Baudonvilliers	5.02	48.69	Holasteroida Durham & Melville, 1957		Pseudholaster Pomel, 1883	Pseudholaster_intermedius	(Goldfuss, 1829)	Holaster_intermedius (Goldfuss, 1829); Holaster_conicus d’Orbigny, 1853	Université de Bourgogne Geology (David Coll.)	1981	Fossil specimen	FieldSampling
71	Baudrecourt	4.96	48.4	Holasteroida Durham & Melville, 1957		Pseudholaster Pomel, 1883	Pseudholaster_intermedius	(Goldfuss, 1829)	Holaster_intermedius (Goldfuss, 1829); Holaster_conicus d’Orbigny, 1853	Cotteau, 1857-1878; Corroy, 1925	before 1878; before 1924	Literature	FieldSampling
295	Beine	3.7	47.8	Holasteroida Durham & Melville, 1957		Pseudholaster Pomel, 1883	Pseudholaster_intermedius	(Goldfuss, 1829)	Holaster_intermedius (Goldfuss, 1829); Holaster_conicus d’Orbigny, 1853	Université de Bourgogne Geology (David Coll.)	1981	Fossil specimen	FieldSampling
197	Bernon	4	47.98	Holasteroida Durham & Melville, 1957		Pseudholaster Pomel, 1883	Pseudholaster_intermedius	(Goldfuss, 1829)	Holaster_intermedius (Goldfuss, 1829); Holaster_conicus d’Orbigny, 1853	Université de Bourgogne Geology (David Coll.)	1981	Fossil specimen	FieldSampling
243	Bernouil	3.9	47.9	Holasteroida Durham & Melville, 1957		Pseudholaster Pomel, 1883	Pseudholaster_intermedius	(Goldfuss, 1829)	Holaster_intermedius (Goldfuss, 1829); Holaster_conicus d’Orbigny, 1853	Université de Bourgogne Geology (David Coll.)	1981	Fossil specimen	FieldSampling
52	Bettancourt	4.99	48.65	Holasteroida Durham & Melville, 1957		Pseudholaster Pomel, 1883	Pseudholaster_intermedius	(Goldfuss, 1829)	Holaster_intermedius (Goldfuss, 1829); Holaster_conicus d’Orbigny, 1853	Université de Bourgogne Geology (Houdard Coll.); Cotteau, 1857-1878; Corroy, 1925	before 1878; before 1924	Fossil specimen; literature	FieldSampling
131	Beurey	4.46	48.2	Holasteroida Durham & Melville, 1957		Pseudholaster Pomel, 1883	Pseudholaster_intermedius	(Goldfuss, 1829)	Holaster_intermedius (Goldfuss, 1829); Holaster_conicus d’Orbigny, 1853	Université de Bourgogne Geology (David Coll.)	1981	Fossil specimen	FieldSampling
302	Bleigny-le-Carreau	3.69	47.84	Holasteroida Durham & Melville, 1957		Pseudholaster Pomel, 1883	Pseudholaster_intermedius	(Goldfuss, 1829)	Holaster_intermedius (Goldfuss, 1829); Holaster_conicus d’Orbigny, 1853	Université de Bourgogne Geology (David Coll.)	1981	Fossil specimen	FieldSampling
90	Blumeray	4.85	48.37	Holasteroida Durham & Melville, 1957		Pseudholaster Pomel, 1883	Pseudholaster_intermedius	(Goldfuss, 1829)	Holaster_intermedius (Goldfuss, 1829); Holaster_conicus d’Orbigny, 1853	Université de Bourgogne Geology (David Coll.)	1981	Fossil specimen	FieldSampling
273	Carisey	3.84	47.92	Holasteroida Durham & Melville, 1957		Pseudholaster Pomel, 1883	Pseudholaster_intermedius	(Goldfuss, 1829)	Holaster_intermedius (Goldfuss, 1829); Holaster_conicus d’Orbigny, 1853	Université de Bourgogne Geology (David Coll.)	1981	Fossil specimen	FieldSampling
276	Carisey (voie ferrée)	3.84	47.91	Holasteroida Durham & Melville, 1957		Pseudholaster Pomel, 1883	Pseudholaster_intermedius	(Goldfuss, 1829)	Holaster_intermedius (Goldfuss, 1829); Holaster_conicus d’Orbigny, 1853	Université de Bourgogne Geology (David Coll.)	1981	Fossil specimen	FieldSampling
44	Chancenay	4.99	48.67	Holasteroida Durham & Melville, 1957		Pseudholaster Pomel, 1883	Pseudholaster_intermedius	(Goldfuss, 1829)	Holaster_intermedius (Goldfuss, 1829); Holaster_conicus d’Orbigny, 1853	Université de Bourgogne Geology (David Coll.)	1981	Fossil specimen	FieldSampling
79	Cheminon	4.92	48.73	Holasteroida Durham & Melville, 1957		Pseudholaster Pomel, 1883	Pseudholaster_intermedius	(Goldfuss, 1829)	Holaster_intermedius (Goldfuss, 1829); Holaster_conicus d’Orbigny, 1853	Université de Bourgogne Geology (David Coll.)	1981	Fossil specimen	FieldSampling
397	Chevannes	3.52	47.74	Holasteroida Durham & Melville, 1957		Pseudholaster Pomel, 1883	Pseudholaster_intermedius	(Goldfuss, 1829)	Holaster_intermedius (Goldfuss, 1829); Holaster_conicus d’Orbigny, 1853	Université de Bourgogne Geology (David Coll.)	1981	Fossil specimen	FieldSampling
153	Courtenot	4.3	48.15	Holasteroida Durham & Melville, 1957		Pseudholaster Pomel, 1883	Pseudholaster_intermedius	(Goldfuss, 1829)	Holaster_intermedius (Goldfuss, 1829); Holaster_conicus d’Orbigny, 1853	Université de Bourgogne Geology (David Coll.); Cotteau, 1862-1867	1981; before 1867	Fossil specimen; literature	FieldSampling
92	Courtgain	4.84	48.39	Holasteroida Durham & Melville, 1957		Pseudholaster Pomel, 1883	Pseudholaster_intermedius	(Goldfuss, 1829)	Holaster_intermedius (Goldfuss, 1829); Holaster_conicus d’Orbigny, 1853	Université de Bourgogne Geology (David Coll.)	1981	Fossil specimen	FieldSampling
195	Coussegray	4.04	47.96	Holasteroida Durham & Melville, 1957		Pseudholaster Pomel, 1883	Pseudholaster_intermedius	(Goldfuss, 1829)	Holaster_intermedius (Goldfuss, 1829); Holaster_conicus d’Orbigny, 1853	Université de Bourgogne Geology (David Coll.)	1981	Fossil specimen	FieldSampling
267	Dyé	3.88	47.91	Holasteroida Durham & Melville, 1957		Pseudholaster Pomel, 1883	Pseudholaster_intermedius	(Goldfuss, 1829)	Holaster_intermedius (Goldfuss, 1829); Holaster_conicus d’Orbigny, 1853	Université de Bourgogne Geology (David Coll.)	1981	Fossil specimen	FieldSampling
333	Egriselles	3.61	47.8	Holasteroida Durham & Melville, 1957		Pseudholaster Pomel, 1883	Pseudholaster_intermedius	(Goldfuss, 1829)	Holaster_intermedius (Goldfuss, 1829); Holaster_conicus d’Orbigny, 1853	Université de Bourgogne Geology (David Coll.)	1981	Fossil specimen	FieldSampling
407	Escamps	3.47	47.73	Holasteroida Durham & Melville, 1957		Pseudholaster Pomel, 1883	Pseudholaster_intermedius	(Goldfuss, 1829)	Holaster_intermedius (Goldfuss, 1829); Holaster_conicus d’Orbigny, 1853	Cotteau, 1857-1878; Valette, 1908; Corroy, 1925	before 1878; before 1908; before 1924	Literature	FieldSampling
16	Ferrières-et-la-Folie	5.09	48.39	Holasteroida Durham & Melville, 1957		Pseudholaster Pomel, 1883	Pseudholaster_intermedius	(Goldfuss, 1829)	Holaster_intermedius (Goldfuss, 1829); Holaster_conicus d’Orbigny, 1853	Université de Bourgogne Geology (David Coll.)	1981	Fossil specimen	FieldSampling
254	Flogny-la-Chapelle	3.89	47.94	Holasteroida Durham & Melville, 1957		Pseudholaster Pomel, 1883	Pseudholaster_intermedius	(Goldfuss, 1829)	Holaster_intermedius (Goldfuss, 1829); Holaster_conicus d’Orbigny, 1853	Université de Bourgogne Geology (David Coll.); Cotteau, 1857-1878; Valette, 1908; Corroy, 1925	1981; before 1878; before 1908; before 1924	Fossil specimen; literature	FieldSampling
56	Flornoy	4.99	48.53	Holasteroida Durham & Melville, 1957		Pseudholaster Pomel, 1883	Pseudholaster_intermedius	(Goldfuss, 1829)	Holaster_intermedius (Goldfuss, 1829); Holaster_conicus d’Orbigny, 1853	Université de Bourgogne Geology (David Coll.)	1981	Fossil specimen	FieldSampling
279	Fontenay-près-Chablis	3.82	47.86	Holasteroida Durham & Melville, 1957		Pseudholaster Pomel, 1883	Pseudholaster_intermedius	(Goldfuss, 1829)	Holaster_intermedius (Goldfuss, 1829); Holaster_conicus d’Orbigny, 1853	Université de Bourgogne Geology (David Coll.)	1981	Fossil specimen	FieldSampling
280	Fontenay-près-Chablis	3.82	47.86	Holasteroida Durham & Melville, 1957		Pseudholaster Pomel, 1883	Pseudholaster_intermedius	(Goldfuss, 1829)	Holaster_intermedius (Goldfuss, 1829); Holaster_conicus d’Orbigny, 1853	Université de Bourgogne Geology (David Coll.)	1981	Fossil specimen	FieldSampling
479	Fontenoy	3.3	47.66	Holasteroida Durham & Melville, 1957		Pseudholaster Pomel, 1883	Pseudholaster_intermedius	(Goldfuss, 1829)	Holaster_intermedius (Goldfuss, 1829); Holaster_conicus d’Orbigny, 1853	Université de Bourgogne Geology (David Coll.); Cotteau, 1857-1878; Valette, 1908; Corroy, 1925	1981; before 1878; before 1908; before 1924	Fossil specimen; literature	FieldSampling
102	Fresnay	4.74	48.31	Holasteroida Durham & Melville, 1957		Pseudholaster Pomel, 1883	Pseudholaster_intermedius	(Goldfuss, 1829)	Holaster_intermedius (Goldfuss, 1829); Holaster_conicus d’Orbigny, 1853	Université de Bourgogne Geology (David Coll.)	1981	Fossil specimen	FieldSampling
106	Fuligny	4.71	48.32	Holasteroida Durham & Melville, 1957		Pseudholaster Pomel, 1883	Pseudholaster_intermedius	(Goldfuss, 1829)	Holaster_intermedius (Goldfuss, 1829); Holaster_conicus d’Orbigny, 1853	Université de Bourgogne Geology (David Coll.)	1981	Fossil specimen	FieldSampling
569	Gaudinet	3.14	47.53	Holasteroida Durham & Melville, 1957		Pseudholaster Pomel, 1883	Pseudholaster_intermedius	(Goldfuss, 1829)	Holaster_intermedius (Goldfuss, 1829); Holaster_conicus d’Orbigny, 1853	Université de Bourgogne Geology (David Coll.)	1981	Fossil specimen	FieldSampling
380	Gy-l'Evêque (métairie Foudriat)	3.56	47.69	Holasteroida Durham & Melville, 1957		Pseudholaster Pomel, 1883	Pseudholaster_intermedius	(Goldfuss, 1829)	Holaster_intermedius (Goldfuss, 1829); Holaster_conicus d’Orbigny, 1853	Université de Bourgogne Geology (David Coll.); Cotteau, 1857-1878; Valette, 1908; Corroy, 1925	1981; before 1878; before 1908; before 1924	Fossil specimen; literature	FieldSampling
335	Jonches	3.6	47.82	Holasteroida Durham & Melville, 1957		Pseudholaster Pomel, 1883	Pseudholaster_intermedius	(Goldfuss, 1829)	Holaster_intermedius (Goldfuss, 1829); Holaster_conicus d’Orbigny, 1853	Université de Bourgogne Geology (David Coll.)	1981	Fossil specimen	FieldSampling
518	L'Orme du Pont	3.22	47.6	Holasteroida Durham & Melville, 1957		Pseudholaster Pomel, 1883	Pseudholaster_intermedius	(Goldfuss, 1829)	Holaster_intermedius (Goldfuss, 1829); Holaster_conicus d’Orbigny, 1853	Université de Bourgogne Geology (David Coll.)	1981	Fossil specimen	FieldSampling
625	La Boulaye	2.76	47.39	Holasteroida Durham & Melville, 1957		Pseudholaster Pomel, 1883	Pseudholaster_intermedius	(Goldfuss, 1829)	Holaster_intermedius (Goldfuss, 1829); Holaster_conicus d’Orbigny, 1853	Université de Bourgogne Geology (David Coll.)	1981	Fossil specimen	FieldSampling
421	La Cour Barrat	3.43	47.71	Holasteroida Durham & Melville, 1957		Pseudholaster Pomel, 1883	Pseudholaster_intermedius	(Goldfuss, 1829)	Holaster_intermedius (Goldfuss, 1829); Holaster_conicus d’Orbigny, 1853	Université de Bourgogne Geology (David Coll.)	1981	Fossil specimen	FieldSampling
22	La Houpette	5.07	48.64	Holasteroida Durham & Melville, 1957		Pseudholaster Pomel, 1883	Pseudholaster_intermedius	(Goldfuss, 1829)	Holaster_intermedius (Goldfuss, 1829); Holaster_conicus d’Orbigny, 1853	Université de Bourgogne Geology (David Coll.)	1981	Fossil specimen	FieldSampling
162	Lantages	4.24	48.08	Holasteroida Durham & Melville, 1957		Pseudholaster Pomel, 1883	Pseudholaster_intermedius	(Goldfuss, 1829)	Holaster_intermedius (Goldfuss, 1829); Holaster_conicus d’Orbigny, 1853	Université de Bourgogne Geology (David Coll.)	1981	Fossil specimen	FieldSampling
599	Les Anges	3.05	47.5	Holasteroida Durham & Melville, 1957		Pseudholaster Pomel, 1883	Pseudholaster_intermedius	(Goldfuss, 1829)	Holaster_intermedius (Goldfuss, 1829); Holaster_conicus d’Orbigny, 1853	Université de Bourgogne Geology (David Coll.)	1981	Fossil specimen	FieldSampling
594	Les Beauchats	3.07	47.5	Holasteroida Durham & Melville, 1957		Pseudholaster Pomel, 1883	Pseudholaster_intermedius	(Goldfuss, 1829)	Holaster_intermedius (Goldfuss, 1829); Holaster_conicus d’Orbigny, 1853	Université de Bourgogne Geology (David Coll.)	1981	Fossil specimen	FieldSampling
176	Les Bordes	4.22	48.09	Holasteroida Durham & Melville, 1957		Pseudholaster Pomel, 1883	Pseudholaster_intermedius	(Goldfuss, 1829)	Holaster_intermedius (Goldfuss, 1829); Holaster_conicus d’Orbigny, 1853	Université de Bourgogne Geology (David Coll.)	1981	Fossil specimen	FieldSampling
439	Les Forêts	3.42	47.69	Holasteroida Durham & Melville, 1957		Pseudholaster Pomel, 1883	Pseudholaster_intermedius	(Goldfuss, 1829)	Holaster_intermedius (Goldfuss, 1829); Holaster_conicus d’Orbigny, 1853	Université de Bourgogne Geology (David Coll.)	1981	Fossil specimen	FieldSampling
589	Les Forges	3.12	47.51	Holasteroida Durham & Melville, 1957		Pseudholaster Pomel, 1883	Pseudholaster_intermedius	(Goldfuss, 1829)	Holaster_intermedius (Goldfuss, 1829); Holaster_conicus d’Orbigny, 1853	Université de Bourgogne Geology (David Coll.)	1981	Fossil specimen	FieldSampling
579	Les Méris	3.13	47.53	Holasteroida Durham & Melville, 1957		Pseudholaster Pomel, 1883	Pseudholaster_intermedius	(Goldfuss, 1829)	Holaster_intermedius (Goldfuss, 1829); Holaster_conicus d’Orbigny, 1853	Université de Bourgogne Geology (David Coll.)	1981	Fossil specimen	FieldSampling
553	Les Rèbles	3.21	47.59	Holasteroida Durham & Melville, 1957		Pseudholaster Pomel, 1883	Pseudholaster_intermedius	(Goldfuss, 1829)	Holaster_intermedius (Goldfuss, 1829); Holaster_conicus d’Orbigny, 1853	Saucède, Dudicourt & Courville, 2012	1995	Literature	FieldSampling
620	Les Rossignols	2.77	47.35	Holasteroida Durham & Melville, 1957		Pseudholaster Pomel, 1883	Pseudholaster_intermedius	(Goldfuss, 1829)	Holaster_intermedius (Goldfuss, 1829); Holaster_conicus d’Orbigny, 1853	Université de Bourgogne Geology (David Coll.)	1981	Fossil specimen	FieldSampling
348	Les Vauboulons	3.58	47.76	Holasteroida Durham & Melville, 1957		Pseudholaster Pomel, 1883	Pseudholaster_intermedius	(Goldfuss, 1829)	Holaster_intermedius (Goldfuss, 1829); Holaster_conicus d’Orbigny, 1853	Université de Bourgogne Geology (David Coll.)	1981	Fossil specimen	FieldSampling
457	Leugny	3.37	47.68	Holasteroida Durham & Melville, 1957		Pseudholaster Pomel, 1883	Pseudholaster_intermedius	(Goldfuss, 1829)	Holaster_intermedius (Goldfuss, 1829); Holaster_conicus d’Orbigny, 1853	Université de Bourgogne Geology (David Coll.); Cotteau, 1857-1878; Valette, 1908; Corroy, 1925	1981; before 1878; before 1908; before 1924	Fossil specimen; literature	FieldSampling
444	Leugny (La Badinerie)	3.39	47.69	Holasteroida Durham & Melville, 1957		Pseudholaster Pomel, 1883	Pseudholaster_intermedius	(Goldfuss, 1829)	Holaster_intermedius (Goldfuss, 1829); Holaster_conicus d’Orbigny, 1853	Université de Bourgogne Geology (David Coll.)	1981	Fossil specimen	FieldSampling
466	Levis	3.32	47.65	Holasteroida Durham & Melville, 1957		Pseudholaster Pomel, 1883	Pseudholaster_intermedius	(Goldfuss, 1829)	Holaster_intermedius (Goldfuss, 1829); Holaster_conicus d’Orbigny, 1853	Université de Bourgogne Geology (David Coll.)	1981	Fossil specimen	FieldSampling
201	Lignières	3.98	47.93	Holasteroida Durham & Melville, 1957		Pseudholaster Pomel, 1883	Pseudholaster_intermedius	(Goldfuss, 1829)	Holaster_intermedius (Goldfuss, 1829); Holaster_conicus d’Orbigny, 1853	Université de Bourgogne Geology (David Coll.)	1981	Fossil specimen	FieldSampling
286	Ligny-le-Châtel	3.76	47.9	Holasteroida Durham & Melville, 1957		Pseudholaster Pomel, 1883	Pseudholaster_intermedius	(Goldfuss, 1829)	Holaster_intermedius (Goldfuss, 1829); Holaster_conicus d’Orbigny, 1853	Université de Bourgogne Geology (David Coll.)	1981	Fossil specimen	FieldSampling
133	Magnant (bois du Faroy)	4.45	48.16	Holasteroida Durham & Melville, 1957		Pseudholaster Pomel, 1883	Pseudholaster_intermedius	(Goldfuss, 1829)	Holaster_intermedius (Goldfuss, 1829); Holaster_conicus d’Orbigny, 1853	Université de Bourgogne Geology (David Coll.)	1981	Fossil specimen	FieldSampling
117	Magny-Fouchard	4.53	48.26	Holasteroida Durham & Melville, 1957		Pseudholaster Pomel, 1883	Pseudholaster_intermedius	(Goldfuss, 1829)	Holaster_intermedius (Goldfuss, 1829); Holaster_conicus d’Orbigny, 1853	Université de Bourgogne Geology (David Coll.)	1981	Fossil specimen	FieldSampling
178	Maisons-lès-Chaource	4.17	48.02	Holasteroida Durham & Melville, 1957		Pseudholaster Pomel, 1883	Pseudholaster_intermedius	(Goldfuss, 1829)	Holaster_intermedius (Goldfuss, 1829); Holaster_conicus d’Orbigny, 1853	Université de Bourgogne Geology (David Coll.)	1981	Fossil specimen	FieldSampling
18	Maizières	5.08	48.49	Holasteroida Durham & Melville, 1957		Pseudholaster Pomel, 1883	Pseudholaster_intermedius	(Goldfuss, 1829)	Holaster_intermedius (Goldfuss, 1829); Holaster_conicus d’Orbigny, 1853	Université de Bourgogne Geology (David Coll.)	1981	Fossil specimen	FieldSampling
234	Marolles-sous-Lignières	3.93	47.93	Holasteroida Durham & Melville, 1957		Pseudholaster Pomel, 1883	Pseudholaster_intermedius	(Goldfuss, 1829)	Holaster_intermedius (Goldfuss, 1829); Holaster_conicus d’Orbigny, 1853	Université de Bourgogne Geology (Houdard, David Coll.); Cotteau, 1857-1878; Corroy, 1925	1981; before 1878; before 1924	Fossil specimen; literature	FieldSampling
29	Mathons	5.06	48.41	Holasteroida Durham & Melville, 1957		Pseudholaster Pomel, 1883	Pseudholaster_intermedius	(Goldfuss, 1829)	Holaster_intermedius (Goldfuss, 1829); Holaster_conicus d’Orbigny, 1853	Université de Bourgogne Geology (David Coll.)	1981	Fossil specimen	FieldSampling
343	Monéteau	3.59	47.82	Holasteroida Durham & Melville, 1957		Pseudholaster Pomel, 1883	Pseudholaster_intermedius	(Goldfuss, 1829)	Holaster_intermedius (Goldfuss, 1829); Holaster_conicus d’Orbigny, 1853	Université de Bourgogne Geology (Valette Coll.); Cotteau, 1857-1878	before 1908; before 1878	Fossil specimen; literature	FieldSampling
309	Montigny-la-Resle	3.66	47.86	Holasteroida Durham & Melville, 1957		Pseudholaster Pomel, 1883	Pseudholaster_intermedius	(Goldfuss, 1829)	Holaster_intermedius (Goldfuss, 1829); Holaster_conicus d’Orbigny, 1853	Université de Bourgogne Geology (David Coll.)	1981	Fossil specimen	FieldSampling
412	Nantenne	3.46	47.7	Holasteroida Durham & Melville, 1957		Pseudholaster Pomel, 1883	Pseudholaster_intermedius	(Goldfuss, 1829)	Holaster_intermedius (Goldfuss, 1829); Holaster_conicus d’Orbigny, 1853	Université de Bourgogne Geology (David Coll.)	1981	Fossil specimen	FieldSampling
6	Narcy	5.098	48.57	Holasteroida Durham & Melville, 1957		Pseudholaster Pomel, 1883	Pseudholaster_intermedius	(Goldfuss, 1829)	Holaster_intermedius (Goldfuss, 1829); Holaster_conicus d’Orbigny, 1853	Saucède, Dudicourt & Courville, 2012	1995	Literature	FieldSampling
20	Nomécourt	5.08	48.44	Holasteroida Durham & Melville, 1957		Pseudholaster Pomel, 1883	Pseudholaster_intermedius	(Goldfuss, 1829)	Holaster_intermedius (Goldfuss, 1829); Holaster_conicus d’Orbigny, 1853	Université de Bourgogne Geology (David Coll.)	1981	Fossil specimen	FieldSampling
115	Nuisement	4.54	48.21	Holasteroida Durham & Melville, 1957		Pseudholaster Pomel, 1883	Pseudholaster_intermedius	(Goldfuss, 1829)	Holaster_intermedius (Goldfuss, 1829); Holaster_conicus d’Orbigny, 1853	Université de Bourgogne Geology (David Coll.)	1981	Fossil specimen	FieldSampling
95	Nully	4.81	48.36	Holasteroida Durham & Melville, 1957		Pseudholaster Pomel, 1883	Pseudholaster_intermedius	(Goldfuss, 1829)	Holaster_intermedius (Goldfuss, 1829); Holaster_conicus d’Orbigny, 1853	Université de Bourgogne Geology (David Coll.)	1981	Fossil specimen	FieldSampling
393	Orgy	3.52	47.76	Holasteroida Durham & Melville, 1957		Pseudholaster Pomel, 1883	Pseudholaster_intermedius	(Goldfuss, 1829)	Holaster_intermedius (Goldfuss, 1829); Holaster_conicus d’Orbigny, 1853	Université de Bourgogne Geology (David Coll.)	1981	Fossil specimen	FieldSampling
416	Ouanne	3.44	47.66	Holasteroida Durham & Melville, 1957		Pseudholaster Pomel, 1883	Pseudholaster_intermedius	(Goldfuss, 1829)	Holaster_intermedius (Goldfuss, 1829); Holaster_conicus d’Orbigny, 1853	Cotteau, 1857-1878; Valette, 1908	before 1878; before 1908	Literature	FieldSampling
524	Perreuse	3.22	47.54	Holasteroida Durham & Melville, 1957		Pseudholaster Pomel, 1883	Pseudholaster_intermedius	(Goldfuss, 1829)	Holaster_intermedius (Goldfuss, 1829); Holaster_conicus d’Orbigny, 1853	Cotteau, 1857-1878; Valette, 1908; Corroy, 1925	before 1878; before 1908; before 1924	Literature	FieldSampling
87	Pissevache	4.86	48.4	Holasteroida Durham & Melville, 1957		Pseudholaster Pomel, 1883	Pseudholaster_intermedius	(Goldfuss, 1829)	Holaster_intermedius (Goldfuss, 1829); Holaster_conicus d’Orbigny, 1853	Université de Bourgogne Geology (David Coll.)	1981	Fossil specimen	FieldSampling
140	Poligny	4.34	48.17	Holasteroida Durham & Melville, 1957		Pseudholaster Pomel, 1883	Pseudholaster_intermedius	(Goldfuss, 1829)	Holaster_intermedius (Goldfuss, 1829); Holaster_conicus d’Orbigny, 1853	Université de Bourgogne Geology (David Coll.)	1981	Fossil specimen	FieldSampling
60	Rachecourt-sur-Blaise	4.99	48.45	Holasteroida Durham & Melville, 1957		Pseudholaster Pomel, 1883	Pseudholaster_intermedius	(Goldfuss, 1829)	Holaster_intermedius (Goldfuss, 1829); Holaster_conicus d’Orbigny, 1853	Université de Bourgogne Geology (David Coll.)	1981	Fossil specimen	FieldSampling
316	Ravins de Quenne	3.64	47.79	Holasteroida Durham & Melville, 1957		Pseudholaster Pomel, 1883	Pseudholaster_intermedius	(Goldfuss, 1829)	Holaster_intermedius (Goldfuss, 1829); Holaster_conicus d’Orbigny, 1853	Université de Bourgogne Geology (David Coll.)	1981	Fossil specimen	FieldSampling
312	Ravins de Venoy	3.64	47.8	Holasteroida Durham & Melville, 1957		Pseudholaster Pomel, 1883	Pseudholaster_intermedius	(Goldfuss, 1829)	Holaster_intermedius (Goldfuss, 1829); Holaster_conicus d’Orbigny, 1853	Université de Bourgogne Geology (David Coll.)	1981	Fossil specimen	FieldSampling
429	Riot-Varennes	3.42	47.74	Holasteroida Durham & Melville, 1957		Pseudholaster Pomel, 1883	Pseudholaster_intermedius	(Goldfuss, 1829)	Holaster_intermedius (Goldfuss, 1829); Holaster_conicus d’Orbigny, 1853	Université de Bourgogne Geology (David Coll.)	1981	Fossil specimen	FieldSampling
69	Saint-Dizier	4.96	48.63	Holasteroida Durham & Melville, 1957		Pseudholaster Pomel, 1883	Pseudholaster_intermedius	(Goldfuss, 1829)	Holaster_intermedius (Goldfuss, 1829); Holaster_conicus d’Orbigny, 1853	Université de Bourgogne Geology (Houdard Coll.); Cotteau, 1857-1878; Corroy, 1925	before 1878; before 1924	Fossil specimen; literature	FieldSampling
611	Saint-Louis	2.79	47.37	Holasteroida Durham & Melville, 1957		Pseudholaster Pomel, 1883	Pseudholaster_intermedius	(Goldfuss, 1829)	Holaster_intermedius (Goldfuss, 1829); Holaster_conicus d’Orbigny, 1853	Université de Bourgogne Geology (David Coll.)	1981	Fossil specimen	FieldSampling
539	Saint-Sauveur	3.21	47.6	Holasteroida Durham & Melville, 1957		Pseudholaster Pomel, 1883	Pseudholaster_intermedius	(Goldfuss, 1829)	Holaster_intermedius (Goldfuss, 1829); Holaster_conicus d’Orbigny, 1853	Cotteau, 1857-1878; Valette, 1908; Corroy, 1925	before 1878; before 1908; before 1924	Literature	FieldSampling
509	Sainte-Colombe-sur-Loing	3.23	47.57	Holasteroida Durham & Melville, 1957		Pseudholaster Pomel, 1883	Pseudholaster_intermedius	(Goldfuss, 1829)	Holaster_intermedius (Goldfuss, 1829); Holaster_conicus d’Orbigny, 1853	Université de Bourgogne Geology (David Coll.)	1981	Fossil specimen	FieldSampling
499	Saints	3.26	47.62	Holasteroida Durham & Melville, 1957		Pseudholaster Pomel, 1883	Pseudholaster_intermedius	(Goldfuss, 1829)	Holaster_intermedius (Goldfuss, 1829); Holaster_conicus d’Orbigny, 1853	Université de Bourgogne Geology (David Coll.); Cotteau, 1857-1878; Valette, 1908; Corroy, 1925	1981; before 1878; before 1908; before 1924	Fossil specimen; literature	FieldSampling
604	Sancerre	2.85	47.33	Holasteroida Durham & Melville, 1957		Pseudholaster Pomel, 1883	Pseudholaster_intermedius	(Goldfuss, 1829)	Holaster_intermedius (Goldfuss, 1829); Holaster_conicus d’Orbigny, 1853	Université de Bourgogne Geology (David Coll.)	1981	Fossil specimen	FieldSampling
2	Savonnières-en-Perthois	5.12	48.6	Holasteroida Durham & Melville, 1957		Pseudholaster Pomel, 1883	Pseudholaster_intermedius	(Goldfuss, 1829)	Holaster_intermedius (Goldfuss, 1829); Holaster_conicus d’Orbigny, 1853	Université de Bourgogne Geology (David Coll.)	1981	Fossil specimen	FieldSampling
40	Sommancourt	5.02	48.5	Holasteroida Durham & Melville, 1957		Pseudholaster Pomel, 1883	Pseudholaster_intermedius	(Goldfuss, 1829)	Holaster_intermedius (Goldfuss, 1829); Holaster_conicus d’Orbigny, 1853	Université de Bourgogne Geology (David Coll.)	1981	Fossil specimen	FieldSampling
27	Sommernont	5.07	48.46	Holasteroida Durham & Melville, 1957		Pseudholaster Pomel, 1883	Pseudholaster_intermedius	(Goldfuss, 1829)	Holaster_intermedius (Goldfuss, 1829); Holaster_conicus d’Orbigny, 1853	Université de Bourgogne Geology (David Coll.)	1981	Fossil specimen	FieldSampling
615	Subligny	2.77	47.39	Holasteroida Durham & Melville, 1957		Pseudholaster Pomel, 1883	Pseudholaster_intermedius	(Goldfuss, 1829)	Holaster_intermedius (Goldfuss, 1829); Holaster_conicus d’Orbigny, 1853	Université de Bourgogne Geology (David Coll.)	1981	Fossil specimen	FieldSampling
305	Thorigny	3.67	47.82	Holasteroida Durham & Melville, 1957		Pseudholaster Pomel, 1883	Pseudholaster_intermedius	(Goldfuss, 1829)	Holaster_intermedius (Goldfuss, 1829); Holaster_conicus d’Orbigny, 1853	Université de Bourgogne Geology (David Coll.)	1981	Fossil specimen	FieldSampling
111	Trannes	4.6	48.3	Holasteroida Durham & Melville, 1957		Pseudholaster Pomel, 1883	Pseudholaster_intermedius	(Goldfuss, 1829)	Holaster_intermedius (Goldfuss, 1829); Holaster_conicus d’Orbigny, 1853	Université de Bourgogne Geology (David Coll.)	1981	Fossil specimen	FieldSampling
562	Treigny	3.18	47.55	Holasteroida Durham & Melville, 1957		Pseudholaster Pomel, 1883	Pseudholaster_intermedius	(Goldfuss, 1829)	Holaster_intermedius (Goldfuss, 1829); Holaster_conicus d’Orbigny, 1853	Université de Bourgogne Geology (David Coll.)	1981	Fossil specimen	FieldSampling
218	Tronchoy	3.94	47.92	Holasteroida Durham & Melville, 1957		Pseudholaster Pomel, 1883	Pseudholaster_intermedius	(Goldfuss, 1829)	Holaster_intermedius (Goldfuss, 1829); Holaster_conicus d’Orbigny, 1853	Cotteau, 1857-1878; Valette, 1908; Corroy, 1925	before 1878; before 1908; before 1924	Literature	FieldSampling
191	Turgy	4.04	48.02	Holasteroida Durham & Melville, 1957		Pseudholaster Pomel, 1883	Pseudholaster_intermedius	(Goldfuss, 1829)	Holaster_intermedius (Goldfuss, 1829); Holaster_conicus d’Orbigny, 1853	Université de Bourgogne Geology (David Coll.)	1981	Fossil specimen	FieldSampling
188	Vallières	4.07	47.99	Holasteroida Durham & Melville, 1957		Pseudholaster Pomel, 1883	Pseudholaster_intermedius	(Goldfuss, 1829)	Holaster_intermedius (Goldfuss, 1829); Holaster_conicus d’Orbigny, 1853	Université de Bourgogne Geology (David Coll.)	1981	Fossil specimen	FieldSampling
182	Vau Gillot	4.15	48.02	Holasteroida Durham & Melville, 1957		Pseudholaster Pomel, 1883	Pseudholaster_intermedius	(Goldfuss, 1829)	Holaster_intermedius (Goldfuss, 1829); Holaster_conicus d’Orbigny, 1853	Université de Bourgogne Geology (David Coll.)	1981	Fossil specimen	FieldSampling
121	Vauchonvilliers	4.52	48.27	Holasteroida Durham & Melville, 1957		Pseudholaster Pomel, 1883	Pseudholaster_intermedius	(Goldfuss, 1829)	Holaster_intermedius (Goldfuss, 1829); Holaster_conicus d’Orbigny, 1853	Université de Bourgogne Geology (David Coll.)	1981	Fossil specimen	FieldSampling
130	Vendeuvre-sur-Barse	4.47	48.23	Holasteroida Durham & Melville, 1957		Pseudholaster Pomel, 1883	Pseudholaster_intermedius	(Goldfuss, 1829)	Holaster_intermedius (Goldfuss, 1829); Holaster_conicus d’Orbigny, 1853	Cotteau, 1857-1878; Corroy, 1925	before 1878; before 1924	Literature	FieldSampling
329	Venoy	3.63	47.8	Holasteroida Durham & Melville, 1957		Pseudholaster Pomel, 1883	Pseudholaster_intermedius	(Goldfuss, 1829)	Holaster_intermedius (Goldfuss, 1829); Holaster_conicus d’Orbigny, 1853	Université de Bourgogne Geology (David Coll.)	1981	Fossil specimen	FieldSampling
14	Ville-sur-Saulx	5.09	48.72	Holasteroida Durham & Melville, 1957		Pseudholaster Pomel, 1883	Pseudholaster_intermedius	(Goldfuss, 1829)	Holaster_intermedius (Goldfuss, 1829); Holaster_conicus d’Orbigny, 1853	Université de Bourgogne Geology (Houdard, David Coll.)	1981	Fossil specimen	FieldSampling
99	Ville-sur-Terre	4.74	48.34	Holasteroida Durham & Melville, 1957		Pseudholaster Pomel, 1883	Pseudholaster_intermedius	(Goldfuss, 1829)	Holaster_intermedius (Goldfuss, 1829); Holaster_conicus d’Orbigny, 1853	Université de Bourgogne Geology (David Coll.)	1981	Fossil specimen	FieldSampling
391	Villefargeau	3.52	47.78	Holasteroida Durham & Melville, 1957		Pseudholaster Pomel, 1883	Pseudholaster_intermedius	(Goldfuss, 1829)	Holaster_intermedius (Goldfuss, 1829); Holaster_conicus d’Orbigny, 1853	Université de Bourgogne Geology (David Coll.)	1981	Fossil specimen	FieldSampling
82	Villiers-aux-Chênes	4.89	48.36	Holasteroida Durham & Melville, 1957		Pseudholaster Pomel, 1883	Pseudholaster_intermedius	(Goldfuss, 1829)	Holaster_intermedius (Goldfuss, 1829); Holaster_conicus d’Orbigny, 1853	Université de Bourgogne Geology (David Coll.)	1981	Fossil specimen	FieldSampling
173	Villiers-sous-Praslin	4.23	48.07	Holasteroida Durham & Melville, 1957		Pseudholaster Pomel, 1883	Pseudholaster_intermedius	(Goldfuss, 1829)	Holaster_intermedius (Goldfuss, 1829); Holaster_conicus d’Orbigny, 1853	Université de Bourgogne Geology (David Coll.)	1981	Fossil specimen	FieldSampling
289	Villy	3.73	47.88	Holasteroida Durham & Melville, 1957		Pseudholaster Pomel, 1883	Pseudholaster_intermedius	(Goldfuss, 1829)	Holaster_intermedius (Goldfuss, 1829); Holaster_conicus d’Orbigny, 1853	Université de Bourgogne Geology (David Coll.)	1981	Fossil specimen	FieldSampling
264	Voivres	3.88	47.92	Holasteroida Durham & Melville, 1957		Pseudholaster Pomel, 1883	Pseudholaster_intermedius	(Goldfuss, 1829)	Holaster_intermedius (Goldfuss, 1829); Holaster_conicus d’Orbigny, 1853	Université de Bourgogne Geology (David Coll.)	1981	Fossil specimen	FieldSampling
168	Vougrey	4.23	48.09	Holasteroida Durham & Melville, 1957		Pseudholaster Pomel, 1883	Pseudholaster_intermedius	(Goldfuss, 1829)	Holaster_intermedius (Goldfuss, 1829); Holaster_conicus d’Orbigny, 1853	Université de Bourgogne Geology (David Coll.)	1981	Fossil specimen	FieldSampling
77	Wassy	4.95	48.5	Holasteroida Durham & Melville, 1957		Pseudholaster Pomel, 1883	Pseudholaster_intermedius	(Goldfuss, 1829)	Holaster_intermedius (Goldfuss, 1829); Holaster_conicus d’Orbigny, 1853	Cotteau, 1857-1878; Corroy, 1925	before 1878; before 1924	Literature	FieldSampling
353	Auxerre	3.57	47.79	Holectypoida Duncan, 1889	Conulidae Lambert, 1911	Globator Agassiz, 1840	Globator_incisa	(Agassiz, in Desor 1842)	Pyrina_incisa (Agassiz, in Desor 1842); Pseudopyrina_incisa (Agassiz, in Desor 1842); Pygopyrina_incida (Agassiz, in Desor 1842); Pseudopyrina_pygea (Agassiz, 1839)	Valette, 1908; Corroy, 1925	before 1908; before 1924	Literature	FieldSampling
47	Bettancourt	4.99	48.65	Holectypoida Duncan, 1889	Conulidae Lambert, 1911	Globator Agassiz, 1840	Globator_incisa	(Agassiz, in Desor 1842)	Pyrina_incisa (Agassiz, in Desor 1842); Pseudopyrina_incisa (Agassiz, in Desor 1842); Pygopyrina_incida (Agassiz, in Desor 1842); Pseudopyrina_pygea (Agassiz, 1839)	Corroy, 1925	before 1924	Literature	FieldSampling
352	Auxerre	3.57	47.79	Holectypoida Duncan, 1889	Holectypidae Lambert, 1899	Coenholectypus Pomel, 1883	Coenholectypus_macropygus	(Agassiz, 1836)	Holectypus_macropygus (Agassiz, 1836)	Université de Bourgogne Geology (Valette Coll.); Cotteau, 1857-1878; Corroy, 1925	before 1908; before 1878; before 1924	Fossil specimen; literature	FieldSampling
292	Beine	3.7	47.8	Holectypoida Duncan, 1889	Holectypidae Lambert, 1899	Coenholectypus Pomel, 1883	Coenholectypus_macropygus	(Agassiz, 1836)	Holectypus_macropygus (Agassiz, 1836)	Université de Bourgogne Geology (David Coll.)	1981	Fossil specimen	FieldSampling
46	Bettancourt	4.99	48.65	Holectypoida Duncan, 1889	Holectypidae Lambert, 1899	Coenholectypus Pomel, 1883	Coenholectypus_macropygus	(Agassiz, 1836)	Holectypus_macropygus (Agassiz, 1836)	Cotteau, 1857-1878; Corroy, 1925	before 1878; before 1924	Literature	FieldSampling
298	Bleigny-le-Carreau	3.69	47.84	Holectypoida Duncan, 1889	Holectypidae Lambert, 1899	Coenholectypus Pomel, 1883	Coenholectypus_macropygus	(Agassiz, 1836)	Holectypus_macropygus (Agassiz, 1836)	Université de Bourgogne Geology (David Coll.)	1981	Fossil specimen	FieldSampling
395	Chevannes	3.52	47.74	Holectypoida Duncan, 1889	Holectypidae Lambert, 1899	Coenholectypus Pomel, 1883	Coenholectypus_macropygus	(Agassiz, 1836)	Holectypus_macropygus (Agassiz, 1836)	Université de Bourgogne Geology (David Coll.)	1981	Fossil specimen	FieldSampling
582	Dampierre-sous-Bouhy	3.13	47.5	Holectypoida Duncan, 1889	Holectypidae Lambert, 1899	Coenholectypus Pomel, 1883	Coenholectypus_macropygus	(Agassiz, 1836)	Holectypus_macropygus (Agassiz, 1836)	Cotteau, 1857-1878	before 1878	Literature	FieldSampling
15	Ferrières-et-la-Folie	5.09	48.39	Holectypoida Duncan, 1889	Holectypidae Lambert, 1899	Coenholectypus Pomel, 1883	Coenholectypus_macropygus	(Agassiz, 1836)	Holectypus_macropygus (Agassiz, 1836)	Université de Bourgogne Geology (David Coll.)	1981	Fossil specimen	FieldSampling
247	Flogny-la-Chapelle	3.89	47.94	Holectypoida Duncan, 1889	Holectypidae Lambert, 1899	Coenholectypus Pomel, 1883	Coenholectypus_macropygus	(Agassiz, 1836)	Holectypus_macropygus (Agassiz, 1836)	Université de Bourgogne Geology (David Coll.); Cotteau, 1857-1878; Valette, 1908; Corroy, 1925	1981; before 1878; before 1908; before 1924	Fossil specimen; literature	FieldSampling
471	Fontenoy	3.3	47.66	Holectypoida Duncan, 1889	Holectypidae Lambert, 1899	Coenholectypus Pomel, 1883	Coenholectypus_macropygus	(Agassiz, 1836)	Holectypus_macropygus (Agassiz, 1836)	Université de Bourgogne Geology (Houdard, David Coll.); Cotteau, 1857-1878; Valette, 1908	1981; before 1878; before 1908	Fossil specimen; literature	FieldSampling
101	Fresnay	4.74	48.31	Holectypoida Duncan, 1889	Holectypidae Lambert, 1899	Coenholectypus Pomel, 1883	Coenholectypus_macropygus	(Agassiz, 1836)	Holectypus_macropygus (Agassiz, 1836)	Université de Bourgogne Geology (David Coll.)	1981	Fossil specimen	FieldSampling
565	Gaudinet	3.14	47.53	Holectypoida Duncan, 1889	Holectypidae Lambert, 1899	Coenholectypus Pomel, 1883	Coenholectypus_macropygus	(Agassiz, 1836)	Holectypus_macropygus (Agassiz, 1836)	Université de Bourgogne Geology (David Coll.)	1981	Fossil specimen	FieldSampling
370	Gy-l'Evêque (métairie Foudriat)	3.56	47.69	Holectypoida Duncan, 1889	Holectypidae Lambert, 1899	Coenholectypus Pomel, 1883	Coenholectypus_macropygus	(Agassiz, 1836)	Holectypus_macropygus (Agassiz, 1836)	Université de Bourgogne Geology (David Coll.); Cotteau, 1857-1878; Valette, 1908; Corroy, 1925	1981; before 1878; before 1908; before 1924	Fossil specimen; literature	FieldSampling
514	L'Orme du Pont	3.22	47.6	Holectypoida Duncan, 1889	Holectypidae Lambert, 1899	Coenholectypus Pomel, 1883	Coenholectypus_macropygus	(Agassiz, 1836)	Holectypus_macropygus (Agassiz, 1836)	Université de Bourgogne Geology (David Coll.)	1981	Fossil specimen	FieldSampling
623	La Boulaye	2.76	47.39	Holectypoida Duncan, 1889	Holectypidae Lambert, 1899	Coenholectypus Pomel, 1883	Coenholectypus_macropygus	(Agassiz, 1836)	Holectypus_macropygus (Agassiz, 1836)	Université de Bourgogne Geology (David Coll.)	1981	Fossil specimen	FieldSampling
419	La Cour Barrat	3.43	47.71	Holectypoida Duncan, 1889	Holectypidae Lambert, 1899	Coenholectypus Pomel, 1883	Coenholectypus_macropygus	(Agassiz, 1836)	Holectypus_macropygus (Agassiz, 1836)	Université de Bourgogne Geology (David Coll.)	1981	Fossil specimen	FieldSampling
468	Lalande	3.31	47.67	Holectypoida Duncan, 1889	Holectypidae Lambert, 1899	Coenholectypus Pomel, 1883	Coenholectypus_macropygus	(Agassiz, 1836)	Holectypus_macropygus (Agassiz, 1836)	Université de Bourgogne Geology (Valette Coll.); Corroy, 1925	before 1908; before 1924	Fossil specimen; literature	FieldSampling
159	Lantages	4.24	48.08	Holectypoida Duncan, 1889	Holectypidae Lambert, 1899	Coenholectypus Pomel, 1883	Coenholectypus_macropygus	(Agassiz, 1836)	Holectypus_macropygus (Agassiz, 1836)	Université de Bourgogne Geology (David Coll.)	1981	Fossil specimen	FieldSampling
597	Les Anges	3.05	47.5	Holectypoida Duncan, 1889	Holectypidae Lambert, 1899	Coenholectypus Pomel, 1883	Coenholectypus_macropygus	(Agassiz, 1836)	Holectypus_macropygus (Agassiz, 1836)	Université de Bourgogne Geology (David Coll.)	1981	Fossil specimen	FieldSampling
591	Les Beauchats	3.07	47.5	Holectypoida Duncan, 1889	Holectypidae Lambert, 1899	Coenholectypus Pomel, 1883	Coenholectypus_macropygus	(Agassiz, 1836)	Holectypus_macropygus (Agassiz, 1836)	Université de Bourgogne Geology (David Coll.)	1981	Fossil specimen	FieldSampling
436	Les Forêts	3.42	47.69	Holectypoida Duncan, 1889	Holectypidae Lambert, 1899	Coenholectypus Pomel, 1883	Coenholectypus_macropygus	(Agassiz, 1836)	Holectypus_macropygus (Agassiz, 1836)	Université de Bourgogne Geology (David Coll.)	1981	Fossil specimen	FieldSampling
586	Les Forges	3.12	47.51	Holectypoida Duncan, 1889	Holectypidae Lambert, 1899	Coenholectypus Pomel, 1883	Coenholectypus_macropygus	(Agassiz, 1836)	Holectypus_macropygus (Agassiz, 1836)	Université de Bourgogne Geology (David Coll.)	1981	Fossil specimen	FieldSampling
573	Les Fouchers	3.14	47.51	Holectypoida Duncan, 1889	Holectypidae Lambert, 1899	Coenholectypus Pomel, 1883	Coenholectypus_macropygus	(Agassiz, 1836)	Holectypus_macropygus (Agassiz, 1836)	Université de Bourgogne Geology (David Coll.)	1981	Fossil specimen	FieldSampling
576	Les Méris	3.13	47.53	Holectypoida Duncan, 1889	Holectypidae Lambert, 1899	Coenholectypus Pomel, 1883	Coenholectypus_macropygus	(Agassiz, 1836)	Holectypus_macropygus (Agassiz, 1836)	Université de Bourgogne Geology (David Coll.)	1981	Fossil specimen	FieldSampling
547	Les Rèbles	3.21	47.59	Holectypoida Duncan, 1889	Holectypidae Lambert, 1899	Coenholectypus Pomel, 1883	Coenholectypus_macropygus	(Agassiz, 1836)	Holectypus_macropygus (Agassiz, 1836)	Saucède, Dudicourt & Courville, 2012	1995	Literature	FieldSampling
618	Les Rossignols	2.77	47.35	Holectypoida Duncan, 1889	Holectypidae Lambert, 1899	Coenholectypus Pomel, 1883	Coenholectypus_macropygus	(Agassiz, 1836)	Holectypus_macropygus (Agassiz, 1836)	Université de Bourgogne Geology (David Coll.)	1981	Fossil specimen	FieldSampling
449	Leugny	3.37	47.68	Holectypoida Duncan, 1889	Holectypidae Lambert, 1899	Coenholectypus Pomel, 1883	Coenholectypus_macropygus	(Agassiz, 1836)	Holectypus_macropygus (Agassiz, 1836)	Université de Bourgogne Geology (Houdard, David Coll.); Cotteau, 1857-1878; Valette, 1908; Corroy, 1925	1981; before 1878; before 1908; before 1924	Fossil specimen; literature	FieldSampling
446	Leugny (La Badinerie)	3.39	47.69	Holectypoida Duncan, 1889	Holectypidae Lambert, 1899	Coenholectypus Pomel, 1883	Coenholectypus_macropygus	(Agassiz, 1836)	Holectypus_macropygus (Agassiz, 1836)	Université de Bourgogne Geology (David Coll.)	1981	Fossil specimen	FieldSampling
464	Levis	3.32	47.65	Holectypoida Duncan, 1889	Holectypidae Lambert, 1899	Coenholectypus Pomel, 1883	Coenholectypus_macropygus	(Agassiz, 1836)	Holectypus_macropygus (Agassiz, 1836)	Université de Bourgogne Geology (David Coll.)	1981	Fossil specimen	FieldSampling
284	Ligny-le-Châtel	3.76	47.9	Holectypoida Duncan, 1889	Holectypidae Lambert, 1899	Coenholectypus Pomel, 1883	Coenholectypus_macropygus	(Agassiz, 1836)	Holectypus_macropygus (Agassiz, 1836)	Université de Bourgogne Geology (David Coll.)	1981	Fossil specimen	FieldSampling
225	Marolles-sous-Lignières	3.93	47.93	Holectypoida Duncan, 1889	Holectypidae Lambert, 1899	Coenholectypus Pomel, 1883	Coenholectypus_macropygus	(Agassiz, 1836)	Holectypus_macropygus (Agassiz, 1836)	Université de Bourgogne Geology (David Coll.); Cotteau, 1857-1878; Corroy, 1925	1981; before 1878; before 1924	Fossil specimen; literature	FieldSampling
338	Monéteau	3.59	47.82	Holectypoida Duncan, 1889	Holectypidae Lambert, 1899	Coenholectypus Pomel, 1883	Coenholectypus_macropygus	(Agassiz, 1836)	Holectypus_macropygus (Agassiz, 1836)	Université de Bourgogne Geology (Valette Coll.)	before 1908	Fossil specimen	FieldSampling
410	Nantenne	3.46	47.7	Holectypoida Duncan, 1889	Holectypidae Lambert, 1899	Coenholectypus Pomel, 1883	Coenholectypus_macropygus	(Agassiz, 1836)	Holectypus_macropygus (Agassiz, 1836)	Université de Bourgogne Geology (David Coll.)	1981	Fossil specimen	FieldSampling
114	Nuisement	4.54	48.21	Holectypoida Duncan, 1889	Holectypidae Lambert, 1899	Coenholectypus Pomel, 1883	Coenholectypus_macropygus	(Agassiz, 1836)	Holectypus_macropygus (Agassiz, 1836)	Université de Bourgogne Geology (David Coll.)	1981	Fossil specimen	FieldSampling
84	Pissevache	4.86	48.4	Holectypoida Duncan, 1889	Holectypidae Lambert, 1899	Coenholectypus Pomel, 1883	Coenholectypus_macropygus	(Agassiz, 1836)	Holectypus_macropygus (Agassiz, 1836)	Université de Bourgogne Geology (David Coll.)	1981	Fossil specimen	FieldSampling
426	Riot-Varennes	3.42	47.74	Holectypoida Duncan, 1889	Holectypidae Lambert, 1899	Coenholectypus Pomel, 1883	Coenholectypus_macropygus	(Agassiz, 1836)	Holectypus_macropygus (Agassiz, 1836)	Université de Bourgogne Geology (David Coll.)	1981	Fossil specimen	FieldSampling
63	Saint-Dizier	4.96	48.63	Holectypoida Duncan, 1889	Holectypidae Lambert, 1899	Coenholectypus Pomel, 1883	Coenholectypus_macropygus	(Agassiz, 1836)	Holectypus_macropygus (Agassiz, 1836)	Université de Bourgogne Geology (Valette Coll.)	before 1908	Fossil specimen	FieldSampling
527	Saint-Sauveur	3.21	47.6	Holectypoida Duncan, 1889	Holectypidae Lambert, 1899	Coenholectypus Pomel, 1883	Coenholectypus_macropygus	(Agassiz, 1836)	Holectypus_macropygus (Agassiz, 1836)	Cotteau, 1857-1878; Valette, 1908; Corroy, 1925	before 1878; before 1908; before 1924	Literature	FieldSampling
506	Sainte-Colombe-sur-Loing	3.23	47.57	Holectypoida Duncan, 1889	Holectypidae Lambert, 1899	Coenholectypus Pomel, 1883	Coenholectypus_macropygus	(Agassiz, 1836)	Holectypus_macropygus (Agassiz, 1836)	Université de Bourgogne Geology (David Coll.)	1981	Fossil specimen	FieldSampling
489	Saints	3.26	47.62	Holectypoida Duncan, 1889	Holectypidae Lambert, 1899	Coenholectypus Pomel, 1883	Coenholectypus_macropygus	(Agassiz, 1836)	Holectypus_macropygus (Agassiz, 1836)	Université de Bourgogne Geology (David Coll.); Cotteau, 1857-1878; Valette, 1908; Corroy, 1925	1981; before 1878; before 1908; before 1924	Fossil specimen; literature	FieldSampling
602	Sancerre	2.85	47.33	Holectypoida Duncan, 1889	Holectypidae Lambert, 1899	Coenholectypus Pomel, 1883	Coenholectypus_macropygus	(Agassiz, 1836)	Holectypus_macropygus (Agassiz, 1836)	Université de Bourgogne Geology (David Coll.)	1981	Fossil specimen	FieldSampling
24	Sommernont	5.07	48.46	Holectypoida Duncan, 1889	Holectypidae Lambert, 1899	Coenholectypus Pomel, 1883	Coenholectypus_macropygus	(Agassiz, 1836)	Holectypus_macropygus (Agassiz, 1836)	Université de Bourgogne Geology (David Coll.)	1981	Fossil specimen	FieldSampling
613	Subligny	2.77	47.39	Holectypoida Duncan, 1889	Holectypidae Lambert, 1899	Coenholectypus Pomel, 1883	Coenholectypus_macropygus	(Agassiz, 1836)	Holectypus_macropygus (Agassiz, 1836)	Université de Bourgogne Geology (David Coll.)	1981	Fossil specimen	FieldSampling
108	Trannes	4.6	48.3	Holectypoida Duncan, 1889	Holectypidae Lambert, 1899	Coenholectypus Pomel, 1883	Coenholectypus_macropygus	(Agassiz, 1836)	Holectypus_macropygus (Agassiz, 1836)	Université de Bourgogne Geology (David Coll.)	1981	Fossil specimen	FieldSampling
559	Treigny	3.18	47.55	Holectypoida Duncan, 1889	Holectypidae Lambert, 1899	Coenholectypus Pomel, 1883	Coenholectypus_macropygus	(Agassiz, 1836)	Holectypus_macropygus (Agassiz, 1836)	Université de Bourgogne Geology (Houdard, David Coll.)	1981	Fossil specimen	FieldSampling
185	Vallières	4.07	47.99	Holectypoida Duncan, 1889	Holectypidae Lambert, 1899	Coenholectypus Pomel, 1883	Coenholectypus_macropygus	(Agassiz, 1836)	Holectypus_macropygus (Agassiz, 1836)	Université de Bourgogne Geology (David Coll.)	1981	Fossil specimen	FieldSampling
124	Vendeuvre-sur-Barse	4.47	48.23	Holectypoida Duncan, 1889	Holectypidae Lambert, 1899	Coenholectypus Pomel, 1883	Coenholectypus_macropygus	(Agassiz, 1836)	Holectypus_macropygus (Agassiz, 1836)	Corroy, 1925	before 1924	Literature	FieldSampling
261	Voivres	3.88	47.92	Holectypoida Duncan, 1889	Holectypidae Lambert, 1899	Coenholectypus Pomel, 1883	Coenholectypus_macropygus	(Agassiz, 1836)	Holectypus_macropygus (Agassiz, 1836)	Université de Bourgogne Geology (David Coll.)	1981	Fossil specimen	FieldSampling
165	Vougrey	4.23	48.09	Holectypoida Duncan, 1889	Holectypidae Lambert, 1899	Coenholectypus Pomel, 1883	Coenholectypus_macropygus	(Agassiz, 1836)	Holectypus_macropygus (Agassiz, 1836)	Université de Bourgogne Geology (David Coll.)	1981	Fossil specimen	FieldSampling
7	Narcy	5.098	48.57	Neognathostomata Smith, 1981		Pygolampas Saucède, Dudicourt & Courville, 2012	Pygolampas_edita	Saucède, Dudicourt & Courville, 2012		Université de Rennes 1 Geosciences (Courville coll.); Saucède, Dudicourt & Courville, 2012	1995	Fossil specimen; literature	FieldSampling
354	Auxerre	3.57	47.79	Pedinoida Mortensen, 1939	Pedinidae Pomel, 1883	Hemipedina Wright, 1855	Hemipedina_minima	(Cotteau, 1851)		Cotteau, 1862-1867; Valette, 1908	before 1867; before 1908	Literature	FieldSampling
227	Marolles-sous-Lignières	3.93	47.93	Pedinoida Mortensen, 1939	Pedinidae Pomel, 1883	Hemipedina Wright, 1855	Hemipedina_minima	(Cotteau, 1851)		Cotteau, 1857-1878	before 1878	Literature	FieldSampling
529	Saint-Sauveur	3.21	47.6	Pedinoida Mortensen, 1939	Pedinidae Pomel, 1883	Hemipedina Wright, 1855	Hemipedina_minima	(Cotteau, 1851)		Cotteau, 1857-1878	before 1878	Literature	FieldSampling
356	Auxerre	3.57	47.79	Phymosomatoida Mortensen, 1904	Emiratiidae Ali, 1990	Loriolia Neumayr, 1881	Loriolia_bourgueti	(Agassiz, 1840)	Pseudodiadema_bourgueti (Agassiz, 1840); Trochotiara_bourgueti (Agassiz, 1840); Loriolia_foucardi (Cotteau, 1851)	Université de Bourgogne Geology (Valette Coll.); Cotteau, 1857-1878; Corroy, 1925	before 1908; before 1878; before 1924	Fossil specimen; literature	FieldSampling
48	Bettancourt	4.99	48.65	Phymosomatoida Mortensen, 1904	Emiratiidae Ali, 1990	Loriolia Neumayr, 1881	Loriolia_bourgueti	(Agassiz, 1840)	Pseudodiadema_bourgueti (Agassiz, 1840); Trochotiara_bourgueti (Agassiz, 1840); Loriolia_foucardi (Cotteau, 1851)	Université de Bourgogne Geology (Houdard Coll.); Corroy, 1925	before 1924	Fossil specimen; literature	FieldSampling
205	Cheney	3.96	47.91	Phymosomatoida Mortensen, 1904	Emiratiidae Ali, 1990	Loriolia Neumayr, 1881	Loriolia_bourgueti	(Agassiz, 1840)	Pseudodiadema_bourgueti (Agassiz, 1840); Trochotiara_bourgueti (Agassiz, 1840); Loriolia_foucardi (Cotteau, 1851)	Cotteau, 1857-1878; Corroy, 1925	before 1878; before 1924	Literature	FieldSampling
432	Diges	3.42	47.73	Phymosomatoida Mortensen, 1904	Emiratiidae Ali, 1990	Loriolia Neumayr, 1881	Loriolia_bourgueti	(Agassiz, 1840)	Pseudodiadema_bourgueti (Agassiz, 1840); Trochotiara_bourgueti (Agassiz, 1840); Loriolia_foucardi (Cotteau, 1851)	Université de Bourgogne Geology (Houdard Coll.)		Fossil specimen	FieldSampling
249	Flogny-la-Chapelle	3.89	47.94	Phymosomatoida Mortensen, 1904	Emiratiidae Ali, 1990	Loriolia Neumayr, 1881	Loriolia_bourgueti	(Agassiz, 1840)	Pseudodiadema_bourgueti (Agassiz, 1840); Trochotiara_bourgueti (Agassiz, 1840); Loriolia_foucardi (Cotteau, 1851)	Cotteau, 1857-1878; Valette, 1908; Corroy, 1925	before 1878; before 1908; before 1924	Literature	FieldSampling
473	Fontenoy	3.3	47.66	Phymosomatoida Mortensen, 1904	Emiratiidae Ali, 1990	Loriolia Neumayr, 1881	Loriolia_bourgueti	(Agassiz, 1840)	Pseudodiadema_bourgueti (Agassiz, 1840); Trochotiara_bourgueti (Agassiz, 1840); Loriolia_foucardi (Cotteau, 1851)	Cotteau, 1857-1878; Valette, 1908; Corroy, 1925	before 1878; before 1908; before 1924	Literature	FieldSampling
566	Gaudinet	3.14	47.53	Phymosomatoida Mortensen, 1904	Emiratiidae Ali, 1990	Loriolia Neumayr, 1881	Loriolia_bourgueti	(Agassiz, 1840)	Pseudodiadema_bourgueti (Agassiz, 1840); Trochotiara_bourgueti (Agassiz, 1840); Loriolia_foucardi (Cotteau, 1851)	Université de Bourgogne Geology (David Coll.); Corroy, 1925	1981; before 1924	Fossil specimen; literature	FieldSampling
374	Gy-l'Evêque (métairie Foudriat)	3.56	47.69	Phymosomatoida Mortensen, 1904	Emiratiidae Ali, 1990	Loriolia Neumayr, 1881	Loriolia_bourgueti	(Agassiz, 1840)	Pseudodiadema_bourgueti (Agassiz, 1840); Trochotiara_bourgueti (Agassiz, 1840); Loriolia_foucardi (Cotteau, 1851)	Cotteau, 1857-1878; Valette, 1908; Corroy, 1925	before 1878; before 1908; before 1924	Literature	FieldSampling
515	L'Orme du Pont	3.22	47.6	Phymosomatoida Mortensen, 1904	Emiratiidae Ali, 1990	Loriolia Neumayr, 1881	Loriolia_bourgueti	(Agassiz, 1840)	Pseudodiadema_bourgueti (Agassiz, 1840); Trochotiara_bourgueti (Agassiz, 1840); Loriolia_foucardi (Cotteau, 1851)	Université de Bourgogne Geology (David Coll.); Corroy, 1925	1981; before 1924	Fossil specimen; literature	FieldSampling
485	Les Bressus	3.26	47.64	Phymosomatoida Mortensen, 1904	Emiratiidae Ali, 1990	Loriolia Neumayr, 1881	Loriolia_bourgueti	(Agassiz, 1840)	Pseudodiadema_bourgueti (Agassiz, 1840); Trochotiara_bourgueti (Agassiz, 1840); Loriolia_foucardi (Cotteau, 1851)	Université de Bourgogne Geology (David Coll.); Corroy, 1925	1981; before 1924	Fossil specimen; literature	FieldSampling
437	Les Forêts	3.42	47.69	Phymosomatoida Mortensen, 1904	Emiratiidae Ali, 1990	Loriolia Neumayr, 1881	Loriolia_bourgueti	(Agassiz, 1840)	Pseudodiadema_bourgueti (Agassiz, 1840); Trochotiara_bourgueti (Agassiz, 1840); Loriolia_foucardi (Cotteau, 1851)	Université de Bourgogne Geology (David Coll.); Corroy, 1925	1981; before 1924	Fossil specimen; literature	FieldSampling
550	Les Rèbles	3.21	47.59	Phymosomatoida Mortensen, 1904	Emiratiidae Ali, 1990	Loriolia Neumayr, 1881	Loriolia_bourgueti	(Agassiz, 1840)	Pseudodiadema_bourgueti (Agassiz, 1840); Trochotiara_bourgueti (Agassiz, 1840); Loriolia_foucardi (Cotteau, 1851)	Saucède, Dudicourt & Courville, 2012	1995	Literature	FieldSampling
451	Leugny	3.37	47.68	Phymosomatoida Mortensen, 1904	Emiratiidae Ali, 1990	Loriolia Neumayr, 1881	Loriolia_bourgueti	(Agassiz, 1840)	Pseudodiadema_bourgueti (Agassiz, 1840); Trochotiara_bourgueti (Agassiz, 1840); Loriolia_foucardi (Cotteau, 1851)	Université de Bourgogne Geology (Valette Coll.); Cotteau, 1857-1878; Corroy, 1925	before 1908; before 1878; before 1924	Fossil specimen; literature	FieldSampling
229	Marolles-sous-Lignières	3.93	47.93	Phymosomatoida Mortensen, 1904	Emiratiidae Ali, 1990	Loriolia Neumayr, 1881	Loriolia_bourgueti	(Agassiz, 1840)	Pseudodiadema_bourgueti (Agassiz, 1840); Trochotiara_bourgueti (Agassiz, 1840); Loriolia_foucardi (Cotteau, 1851)	Cotteau, 1857-1878; Corroy, 1925	before 1878; before 1924	Literature	FieldSampling
340	Monéteau	3.59	47.82	Phymosomatoida Mortensen, 1904	Emiratiidae Ali, 1990	Loriolia Neumayr, 1881	Loriolia_bourgueti	(Agassiz, 1840)	Pseudodiadema_bourgueti (Agassiz, 1840); Trochotiara_bourgueti (Agassiz, 1840); Loriolia_foucardi (Cotteau, 1851)	Université de Bourgogne Geology (Valette Coll.); Cotteau, 1857-1878; Corroy, 1925	before 1908; before 1878; before 1924	Fossil specimen; literature	FieldSampling
94	Nully	4.81	48.36	Phymosomatoida Mortensen, 1904	Emiratiidae Ali, 1990	Loriolia Neumayr, 1881	Loriolia_bourgueti	(Agassiz, 1840)	Pseudodiadema_bourgueti (Agassiz, 1840); Trochotiara_bourgueti (Agassiz, 1840); Loriolia_foucardi (Cotteau, 1851)	Université de Bourgogne Geology (David Coll.); Corroy, 1925	1981; before 1924	Fossil specimen; literature	FieldSampling
522	Perreuse	3.22	47.54	Phymosomatoida Mortensen, 1904	Emiratiidae Ali, 1990	Loriolia Neumayr, 1881	Loriolia_bourgueti	(Agassiz, 1840)	Pseudodiadema_bourgueti (Agassiz, 1840); Trochotiara_bourgueti (Agassiz, 1840); Loriolia_foucardi (Cotteau, 1851)	Cotteau, 1857-1878; Corroy, 1925	before 1878; before 1924	Literature	FieldSampling
427	Riot-Varennes	3.42	47.74	Phymosomatoida Mortensen, 1904	Emiratiidae Ali, 1990	Loriolia Neumayr, 1881	Loriolia_bourgueti	(Agassiz, 1840)	Pseudodiadema_bourgueti (Agassiz, 1840); Trochotiara_bourgueti (Agassiz, 1840); Loriolia_foucardi (Cotteau, 1851)	Université de Bourgogne Geology (David Coll.); Corroy, 1925	1981; before 1924	Fossil specimen; literature	FieldSampling
400	Saint-Georges-sur-Baulche	3.51	47.8	Phymosomatoida Mortensen, 1904	Emiratiidae Ali, 1990	Loriolia Neumayr, 1881	Loriolia_bourgueti	(Agassiz, 1840)	Pseudodiadema_bourgueti (Agassiz, 1840); Trochotiara_bourgueti (Agassiz, 1840); Loriolia_foucardi (Cotteau, 1851)	Cotteau, 1857-1878; Valette, 1908; Corroy, 1925	before 1878; before 1908; before 1924	Literature	FieldSampling
531	Saint-Sauveur	3.21	47.6	Phymosomatoida Mortensen, 1904	Emiratiidae Ali, 1990	Loriolia Neumayr, 1881	Loriolia_bourgueti	(Agassiz, 1840)	Pseudodiadema_bourgueti (Agassiz, 1840); Trochotiara_bourgueti (Agassiz, 1840); Loriolia_foucardi (Cotteau, 1851)	Cotteau, 1857-1878; Valette, 1908; Corroy, 1925	before 1878; before 1908; before 1924	Literature	FieldSampling
491	Saints	3.26	47.62	Phymosomatoida Mortensen, 1904	Emiratiidae Ali, 1990	Loriolia Neumayr, 1881	Loriolia_bourgueti	(Agassiz, 1840)	Pseudodiadema_bourgueti (Agassiz, 1840); Trochotiara_bourgueti (Agassiz, 1840); Loriolia_foucardi (Cotteau, 1851)	Université de Bourgogne Geology (Valette Coll.); Cotteau, 1857-1878; Corroy, 1925	before 1908; before 1878; before 1924	Fossil specimen; literature	FieldSampling
38	Sommancourt	5.02	48.5	Phymosomatoida Mortensen, 1904	Emiratiidae Ali, 1990	Loriolia Neumayr, 1881	Loriolia_bourgueti	(Agassiz, 1840)	Pseudodiadema_bourgueti (Agassiz, 1840); Trochotiara_bourgueti (Agassiz, 1840); Loriolia_foucardi (Cotteau, 1851)	Université de Bourgogne Geology (David Coll.); Corroy, 1925	1981; before 1924	Fossil specimen; literature	FieldSampling
109	Trannes	4.6	48.3	Phymosomatoida Mortensen, 1904	Emiratiidae Ali, 1990	Loriolia Neumayr, 1881	Loriolia_bourgueti	(Agassiz, 1840)	Pseudodiadema_bourgueti (Agassiz, 1840); Trochotiara_bourgueti (Agassiz, 1840); Loriolia_foucardi (Cotteau, 1851)	Université de Bourgogne Geology (David Coll.); Corroy, 1925	1981; before 1924	Fossil specimen; literature	FieldSampling
126	Vendeuvre-sur-Barse	4.47	48.23	Phymosomatoida Mortensen, 1904	Emiratiidae Ali, 1990	Loriolia Neumayr, 1881	Loriolia_bourgueti	(Agassiz, 1840)	Pseudodiadema_bourgueti (Agassiz, 1840); Trochotiara_bourgueti (Agassiz, 1840); Loriolia_foucardi (Cotteau, 1851)	Cotteau, 1857-1878; Corroy, 1925	before 1878; before 1924	Literature	FieldSampling
323	Venoy	3.63	47.8	Phymosomatoida Mortensen, 1904	Emiratiidae Ali, 1990	Loriolia Neumayr, 1881	Loriolia_bourgueti	(Agassiz, 1840)	Pseudodiadema_bourgueti (Agassiz, 1840); Trochotiara_bourgueti (Agassiz, 1840); Loriolia_foucardi (Cotteau, 1851)	Cotteau, 1857-1878; Valette, 1908; Corroy, 1925	before 1878; before 1908; before 1924	Literature	FieldSampling
10	Ville-sur-Saulx	5.09	48.72	Phymosomatoida Mortensen, 1904	Emiratiidae Ali, 1990	Loriolia Neumayr, 1881	Loriolia_bourgueti	(Agassiz, 1840)	Pseudodiadema_bourgueti (Agassiz, 1840); Trochotiara_bourgueti (Agassiz, 1840); Loriolia_foucardi (Cotteau, 1851)	Université de Bourgogne Geology (Houdard Coll.); Corroy, 1925	before 1924	Fossil specimen; literature	FieldSampling
97	Ville-sur-Terre	4.74	48.34	Phymosomatoida Mortensen, 1904	Emiratiidae Ali, 1990	Loriolia Neumayr, 1881	Loriolia_bourgueti	(Agassiz, 1840)	Pseudodiadema_bourgueti (Agassiz, 1840); Trochotiara_bourgueti (Agassiz, 1840); Loriolia_foucardi (Cotteau, 1851)	Cotteau, 1862-1867; Corroy, 1925	before 1867; before 1924	Literature	FieldSampling
388	Villefargeau	3.52	47.78	Phymosomatoida Mortensen, 1904	Emiratiidae Ali, 1990	Loriolia Neumayr, 1881	Loriolia_bourgueti	(Agassiz, 1840)	Pseudodiadema_bourgueti (Agassiz, 1840); Trochotiara_bourgueti (Agassiz, 1840); Loriolia_foucardi (Cotteau, 1851)	Université de Bourgogne Geology (Houdard Coll.); Corroy, 1925	before 1924	Fossil specimen; literature	FieldSampling
170	Villiers-sous-Praslin	4.23	48.07	Phymosomatoida Mortensen, 1904	Emiratiidae Ali, 1990	Loriolia Neumayr, 1881	Loriolia_bourgueti	(Agassiz, 1840)	Pseudodiadema_bourgueti (Agassiz, 1840); Trochotiara_bourgueti (Agassiz, 1840); Loriolia_foucardi (Cotteau, 1851)	Université de Bourgogne Geology (David Coll.); Corroy, 1925	1981; before 1924	Fossil specimen; literature	FieldSampling
166	Vougrey	4.23	48.09	Phymosomatoida Mortensen, 1904	Emiratiidae Ali, 1990	Loriolia Neumayr, 1881	Loriolia_bourgueti	(Agassiz, 1840)	Pseudodiadema_bourgueti (Agassiz, 1840); Trochotiara_bourgueti (Agassiz, 1840); Loriolia_foucardi (Cotteau, 1851)	Université de Bourgogne Geology (David Coll.); Corroy, 1925	1981; before 1924	Fossil specimen; literature	FieldSampling
73	Wassy	4.95	48.5	Phymosomatoida Mortensen, 1904	Emiratiidae Ali, 1990	Loriolia Neumayr, 1881	Loriolia_bourgueti	(Agassiz, 1840)	Pseudodiadema_bourgueti (Agassiz, 1840); Trochotiara_bourgueti (Agassiz, 1840); Loriolia_foucardi (Cotteau, 1851)	Cotteau, 1857-1878; Corroy, 1925	before 1878; before 1924	Literature	FieldSampling
357	Auxerre	3.57	47.79	Phymosomatoida Mortensen, 1904	Emiratiidae Ali, 1990	Loriolia Neumayr, 1881	Loriolia_rotularis	(Agassiz, 1836)	Pseudodiadema_rotulare (Agassiz, 1836); Pseudodiadema_picteti Cotteau, 1857; Tiaromma_rotulare (Agassiz, 1836); Trochotiara_rotularis (Agassiz, 1836)	Université de Bourgogne Geology (Valette Coll.); Cotteau, 1857-1878; Corroy, 1925	before 1908; before 1878; before 1924	Fossil specimen; literature	FieldSampling
49	Bettancourt	4.99	48.65	Phymosomatoida Mortensen, 1904	Emiratiidae Ali, 1990	Loriolia Neumayr, 1881	Loriolia_rotularis	(Agassiz, 1836)	Pseudodiadema_rotulare (Agassiz, 1836); Pseudodiadema_picteti Cotteau, 1857; Tiaromma_rotulare (Agassiz, 1836); Trochotiara_rotularis (Agassiz, 1836)	Cotteau, 1857-1878; Corroy, 1925	before 1878; before 1924	Literature	FieldSampling
206	Cheney	3.96	47.91	Phymosomatoida Mortensen, 1904	Emiratiidae Ali, 1990	Loriolia Neumayr, 1881	Loriolia_rotularis	(Agassiz, 1836)	Pseudodiadema_rotulare (Agassiz, 1836); Pseudodiadema_picteti Cotteau, 1857; Tiaromma_rotulare (Agassiz, 1836); Trochotiara_rotularis (Agassiz, 1836)	Cotteau, 1857-1878; Valette, 1908; Corroy, 1925	before 1878; before 1908; before 1924	Literature	FieldSampling
250	Flogny-la-Chapelle	3.89	47.94	Phymosomatoida Mortensen, 1904	Emiratiidae Ali, 1990	Loriolia Neumayr, 1881	Loriolia_rotularis	(Agassiz, 1836)	Pseudodiadema_rotulare (Agassiz, 1836); Pseudodiadema_picteti Cotteau, 1857; Tiaromma_rotulare (Agassiz, 1836); Trochotiara_rotularis (Agassiz, 1836)	Cotteau, 1857-1878; Valette, 1908; Corroy, 1925	before 1878; before 1908; before 1924	Literature	FieldSampling
474	Fontenoy	3.3	47.66	Phymosomatoida Mortensen, 1904	Emiratiidae Ali, 1990	Loriolia Neumayr, 1881	Loriolia_rotularis	(Agassiz, 1836)	Pseudodiadema_rotulare (Agassiz, 1836); Pseudodiadema_picteti Cotteau, 1857; Tiaromma_rotulare (Agassiz, 1836); Trochotiara_rotularis (Agassiz, 1836)	Cotteau, 1857-1878; Corroy, 1925	before 1878; before 1924	Literature	FieldSampling
375	Gy-l'Evêque (métairie Foudriat)	3.56	47.69	Phymosomatoida Mortensen, 1904	Emiratiidae Ali, 1990	Loriolia Neumayr, 1881	Loriolia_rotularis	(Agassiz, 1836)	Pseudodiadema_rotulare (Agassiz, 1836); Pseudodiadema_picteti Cotteau, 1857; Tiaromma_rotulare (Agassiz, 1836); Trochotiara_rotularis (Agassiz, 1836)	Cotteau, 1857-1878; Corroy, 1925	before 1878; before 1924	Literature	FieldSampling
452	Leugny	3.37	47.68	Phymosomatoida Mortensen, 1904	Emiratiidae Ali, 1990	Loriolia Neumayr, 1881	Loriolia_rotularis	(Agassiz, 1836)	Pseudodiadema_rotulare (Agassiz, 1836); Pseudodiadema_picteti Cotteau, 1857; Tiaromma_rotulare (Agassiz, 1836); Trochotiara_rotularis (Agassiz, 1836)	Cotteau, 1857-1878; Valette, 1908; Corroy, 1925	before 1878; before 1908; before 1924	Literature	FieldSampling
291	Lignorelles	3.73	47.87	Phymosomatoida Mortensen, 1904	Emiratiidae Ali, 1990	Loriolia Neumayr, 1881	Loriolia_rotularis	(Agassiz, 1836)	Pseudodiadema_rotulare (Agassiz, 1836); Pseudodiadema_picteti Cotteau, 1857; Tiaromma_rotulare (Agassiz, 1836); Trochotiara_rotularis (Agassiz, 1836)	Cotteau, 1857-1878; Valette, 1908	before 1878; before 1908	Literature	FieldSampling
230	Marolles-sous-Lignières	3.93	47.93	Phymosomatoida Mortensen, 1904	Emiratiidae Ali, 1990	Loriolia Neumayr, 1881	Loriolia_rotularis	(Agassiz, 1836)	Pseudodiadema_rotulare (Agassiz, 1836); Pseudodiadema_picteti Cotteau, 1857; Tiaromma_rotulare (Agassiz, 1836); Trochotiara_rotularis (Agassiz, 1836)	Cotteau, 1857-1878; Corroy, 1925	before 1878; before 1924	Literature	FieldSampling
341	Monéteau	3.59	47.82	Phymosomatoida Mortensen, 1904	Emiratiidae Ali, 1990	Loriolia Neumayr, 1881	Loriolia_rotularis	(Agassiz, 1836)	Pseudodiadema_rotulare (Agassiz, 1836); Pseudodiadema_picteti Cotteau, 1857; Tiaromma_rotulare (Agassiz, 1836); Trochotiara_rotularis (Agassiz, 1836)	Université de Bourgogne Geology (Valette Coll.); Cotteau, 1857-1878; Corroy, 1925	before 1908; before 1878; before 1924	Fossil specimen; literature	FieldSampling
387	Perrigny	3.54	47.82	Phymosomatoida Mortensen, 1904	Emiratiidae Ali, 1990	Loriolia Neumayr, 1881	Loriolia_rotularis	(Agassiz, 1836)	Pseudodiadema_rotulare (Agassiz, 1836); Pseudodiadema_picteti Cotteau, 1857; Tiaromma_rotulare (Agassiz, 1836); Trochotiara_rotularis (Agassiz, 1836)	Cotteau, 1857-1878	before 1878	Literature	FieldSampling
319	Quenne	3.64	47.77	Phymosomatoida Mortensen, 1904	Emiratiidae Ali, 1990	Loriolia Neumayr, 1881	Loriolia_rotularis	(Agassiz, 1836)	Pseudodiadema_rotulare (Agassiz, 1836); Pseudodiadema_picteti Cotteau, 1857; Tiaromma_rotulare (Agassiz, 1836); Trochotiara_rotularis (Agassiz, 1836)	Université de Bourgogne Geology (David Coll.)	1981	Fossil specimen	FieldSampling
401	Saint-Georges-sur-Baulche	3.51	47.8	Phymosomatoida Mortensen, 1904	Emiratiidae Ali, 1990	Loriolia Neumayr, 1881	Loriolia_rotularis	(Agassiz, 1836)	Pseudodiadema_rotulare (Agassiz, 1836); Pseudodiadema_picteti Cotteau, 1857; Tiaromma_rotulare (Agassiz, 1836); Trochotiara_rotularis (Agassiz, 1836)	Cotteau, 1857-1878; Valette, 1908	before 1878; before 1908	Literature	FieldSampling
532	Saint-Sauveur	3.21	47.6	Phymosomatoida Mortensen, 1904	Emiratiidae Ali, 1990	Loriolia Neumayr, 1881	Loriolia_rotularis	(Agassiz, 1836)	Pseudodiadema_rotulare (Agassiz, 1836); Pseudodiadema_picteti Cotteau, 1857; Tiaromma_rotulare (Agassiz, 1836); Trochotiara_rotularis (Agassiz, 1836)	Cotteau, 1857-1878; Valette, 1908	before 1878; before 1908	Literature	FieldSampling
492	Saints	3.26	47.62	Phymosomatoida Mortensen, 1904	Emiratiidae Ali, 1990	Loriolia Neumayr, 1881	Loriolia_rotularis	(Agassiz, 1836)	Pseudodiadema_rotulare (Agassiz, 1836); Pseudodiadema_picteti Cotteau, 1857; Tiaromma_rotulare (Agassiz, 1836); Trochotiara_rotularis (Agassiz, 1836)	Cotteau, 1857-1878; Valette, 1908	before 1878; before 1908	Literature	FieldSampling
135	Thiéffrain	4.44	48.19	Phymosomatoida Mortensen, 1904	Emiratiidae Ali, 1990	Loriolia Neumayr, 1881	Loriolia_rotularis	(Agassiz, 1836)	Pseudodiadema_rotulare (Agassiz, 1836); Pseudodiadema_picteti Cotteau, 1857; Tiaromma_rotulare (Agassiz, 1836); Trochotiara_rotularis (Agassiz, 1836)	Cotteau, 1857-1878; Corroy, 1925	before 1878; before 1924	Literature	FieldSampling
127	Vendeuvre-sur-Barse	4.47	48.23	Phymosomatoida Mortensen, 1904	Emiratiidae Ali, 1990	Loriolia Neumayr, 1881	Loriolia_rotularis	(Agassiz, 1836)	Pseudodiadema_rotulare (Agassiz, 1836); Pseudodiadema_picteti Cotteau, 1857; Tiaromma_rotulare (Agassiz, 1836); Trochotiara_rotularis (Agassiz, 1836)	Cotteau, 1857-1878; Corroy, 1925	before 1878; before 1924	Literature	FieldSampling
324	Venoy	3.63	47.8	Phymosomatoida Mortensen, 1904	Emiratiidae Ali, 1990	Loriolia Neumayr, 1881	Loriolia_rotularis	(Agassiz, 1836)	Pseudodiadema_rotulare (Agassiz, 1836); Pseudodiadema_picteti Cotteau, 1857; Tiaromma_rotulare (Agassiz, 1836); Trochotiara_rotularis (Agassiz, 1836)	Université de Bourgogne Geology (David Coll.)	1981	Fossil specimen	FieldSampling
389	Villefargeau	3.52	47.78	Phymosomatoida Mortensen, 1904	Emiratiidae Ali, 1990	Loriolia Neumayr, 1881	Loriolia_rotularis	(Agassiz, 1836)	Pseudodiadema_rotulare (Agassiz, 1836); Pseudodiadema_picteti Cotteau, 1857; Tiaromma_rotulare (Agassiz, 1836); Trochotiara_rotularis (Agassiz, 1836)	Cotteau, 1857-1878; Corroy, 1925	before 1878; before 1924	Literature	FieldSampling
74	Wassy	4.95	48.5	Phymosomatoida Mortensen, 1904	Emiratiidae Ali, 1990	Loriolia Neumayr, 1881	Loriolia_rotularis	(Agassiz, 1836)	Pseudodiadema_rotulare (Agassiz, 1836); Pseudodiadema_picteti Cotteau, 1857; Tiaromma_rotulare (Agassiz, 1836); Trochotiara_rotularis (Agassiz, 1836)	Cotteau, 1857-1878; Corroy, 1925	before 1878; before 1924	Literature	FieldSampling
367	Auxerre	3.57	47.79	Phymosomatoida Mortensen, 1904	Emiratiidae Ali, 1990	Tetragramma Agassiz, 1840	Tetragramma_autissiodorensis	(Cotteau, 1851)	Pseudodiadema autissiodorense (Cotteau, 1851); Pseudodiadema neocomiense Cotteau, 1857; Cyphosoma neocomiense (Cotteau, 1857); Pseudodiadema_raulini Cotteau, 1851; Pseudodiadema_robinaldinum Cotteau, 1851; Diplopodia_autissiodorensis (Cotteau, 1851); Polypodia_raulini (Cotteau, 1851); Phymosoma_loryi (Gras, 1852); Tetragramma_autissiodorense (Cotteau, 1851); Phymosoma_neocomiense (Cotteau, 1857);…	Université de Bourgogne Geology (Houdard, Valette Coll.); Muséum National d'Histoire Naturelle Paris (Lambert coll.); Cotteau, 1857-1878; Corroy, 1925	before 1908; before 1878; 1924	Fossil specimen; literature	FieldSampling
385	Gy-l'Evêque (métairie Foudriat)	3.56	47.69	Phymosomatoida Mortensen, 1904	Emiratiidae Ali, 1990	Tetragramma Agassiz, 1840	Tetragramma_autissiodorensis	(Cotteau, 1851)	Pseudodiadema autissiodorense (Cotteau, 1851); Pseudodiadema neocomiense Cotteau, 1857; Cyphosoma neocomiense (Cotteau, 1857); Pseudodiadema_raulini Cotteau, 1851; Pseudodiadema_robinaldinum Cotteau, 1851; Diplopodia_autissiodorensis (Cotteau, 1851); Polypodia_raulini (Cotteau, 1851); Phymosoma_loryi (Gras, 1852); Tetragramma_autissiodorense (Cotteau, 1851); Phymosoma_neocomiense (Cotteau, 1857);…	Université de Bourgogne Geology (Valette Coll.); Corroy, 1925	before 1908; before 1924	Fossil specimen; literature	FieldSampling
486	Les Bressus	3.26	47.64	Phymosomatoida Mortensen, 1904	Emiratiidae Ali, 1990	Tetragramma Agassiz, 1840	Tetragramma_autissiodorensis	(Cotteau, 1851)	Pseudodiadema autissiodorense (Cotteau, 1851); Pseudodiadema neocomiense Cotteau, 1857; Cyphosoma neocomiense (Cotteau, 1857); Pseudodiadema_raulini Cotteau, 1851; Pseudodiadema_robinaldinum Cotteau, 1851; Diplopodia_autissiodorensis (Cotteau, 1851); Polypodia_raulini (Cotteau, 1851); Phymosoma_loryi (Gras, 1852); Tetragramma_autissiodorense (Cotteau, 1851); Phymosoma_neocomiense (Cotteau, 1857);…	Université de Bourgogne Geology (David Coll.)	1981	Fossil specimen	FieldSampling
557	Les Rèbles	3.21	47.59	Phymosomatoida Mortensen, 1904	Emiratiidae Ali, 1990	Tetragramma Agassiz, 1840	Tetragramma_autissiodorensis	(Cotteau, 1851)	Pseudodiadema autissiodorense (Cotteau, 1851); Pseudodiadema neocomiense Cotteau, 1857; Cyphosoma neocomiense (Cotteau, 1857); Pseudodiadema_raulini Cotteau, 1851; Pseudodiadema_robinaldinum Cotteau, 1851; Diplopodia_autissiodorensis (Cotteau, 1851); Polypodia_raulini (Cotteau, 1851); Phymosoma_loryi (Gras, 1852); Tetragramma_autissiodorense (Cotteau, 1851); Phymosoma_neocomiense (Cotteau, 1857);…	Saucède, Dudicourt & Courville, 2012	1995	Literature	FieldSampling
462	Leugny	3.37	47.68	Phymosomatoida Mortensen, 1904	Emiratiidae Ali, 1990	Tetragramma Agassiz, 1840	Tetragramma_autissiodorensis	(Cotteau, 1851)	Pseudodiadema autissiodorense (Cotteau, 1851); Pseudodiadema neocomiense Cotteau, 1857; Cyphosoma neocomiense (Cotteau, 1857); Pseudodiadema_raulini Cotteau, 1851; Pseudodiadema_robinaldinum Cotteau, 1851; Diplopodia_autissiodorensis (Cotteau, 1851); Polypodia_raulini (Cotteau, 1851); Phymosoma_loryi (Gras, 1852); Tetragramma_autissiodorense (Cotteau, 1851); Phymosoma_neocomiense (Cotteau, 1857);…	Corroy, 1925	before 1924	Literature	FieldSampling
239	Marolles-sous-Lignières	3.93	47.93	Phymosomatoida Mortensen, 1904	Emiratiidae Ali, 1990	Tetragramma Agassiz, 1840	Tetragramma_autissiodorensis	(Cotteau, 1851)	Pseudodiadema autissiodorense (Cotteau, 1851); Pseudodiadema neocomiense Cotteau, 1857; Cyphosoma neocomiense (Cotteau, 1857); Pseudodiadema_raulini Cotteau, 1851; Pseudodiadema_robinaldinum Cotteau, 1851; Diplopodia_autissiodorensis (Cotteau, 1851); Polypodia_raulini (Cotteau, 1851); Phymosoma_loryi (Gras, 1852); Tetragramma_autissiodorense (Cotteau, 1851); Phymosoma_neocomiense (Cotteau, 1857);…	Cotteau, 1857-1878	before 1878	Literature	FieldSampling
344	Monéteau	3.59	47.82	Phymosomatoida Mortensen, 1904	Emiratiidae Ali, 1990	Tetragramma Agassiz, 1840	Tetragramma_autissiodorensis	(Cotteau, 1851)	Pseudodiadema autissiodorense (Cotteau, 1851); Pseudodiadema neocomiense Cotteau, 1857; Cyphosoma neocomiense (Cotteau, 1857); Pseudodiadema_raulini Cotteau, 1851; Pseudodiadema_robinaldinum Cotteau, 1851; Diplopodia_autissiodorensis (Cotteau, 1851); Polypodia_raulini (Cotteau, 1851); Phymosoma_loryi (Gras, 1852); Tetragramma_autissiodorense (Cotteau, 1851); Phymosoma_neocomiense (Cotteau, 1857);…	Université de Bourgogne Geology (Valette Coll.); Cotteau, 1857-1878; Corroy, 1925	before 1908; before 1878; before 1924	Fossil specimen; literature	FieldSampling
404	Saint-Georges-sur-Baulche	3.51	47.8	Phymosomatoida Mortensen, 1904	Emiratiidae Ali, 1990	Tetragramma Agassiz, 1840	Tetragramma_autissiodorensis	(Cotteau, 1851)	Pseudodiadema autissiodorense (Cotteau, 1851); Pseudodiadema neocomiense Cotteau, 1857; Cyphosoma neocomiense (Cotteau, 1857); Pseudodiadema_raulini Cotteau, 1851; Pseudodiadema_robinaldinum Cotteau, 1851; Diplopodia_autissiodorensis (Cotteau, 1851); Polypodia_raulini (Cotteau, 1851); Phymosoma_loryi (Gras, 1852); Tetragramma_autissiodorense (Cotteau, 1851); Phymosoma_neocomiense (Cotteau, 1857);…	Muséum National d'Histoire Naturelle (Lambert coll.); Valette, 1908	before 1908	Fossil specimen; literature	FieldSampling
544	Saint-Sauveur	3.21	47.6	Phymosomatoida Mortensen, 1904	Emiratiidae Ali, 1990	Tetragramma Agassiz, 1840	Tetragramma_autissiodorensis	(Cotteau, 1851)	Pseudodiadema autissiodorense (Cotteau, 1851); Pseudodiadema neocomiense Cotteau, 1857; Cyphosoma neocomiense (Cotteau, 1857); Pseudodiadema_raulini Cotteau, 1851; Pseudodiadema_robinaldinum Cotteau, 1851; Diplopodia_autissiodorensis (Cotteau, 1851); Polypodia_raulini (Cotteau, 1851); Phymosoma_loryi (Gras, 1852); Tetragramma_autissiodorense (Cotteau, 1851); Phymosoma_neocomiense (Cotteau, 1857);…	Université de Bourgogne Geology (Valette Coll.); Cotteau, 1857-1878; Corroy, 1925	before 1908; before 1878; before 1924	Fossil specimen; literature	FieldSampling
503	Saints	3.26	47.62	Phymosomatoida Mortensen, 1904	Emiratiidae Ali, 1990	Tetragramma Agassiz, 1840	Tetragramma_autissiodorensis	(Cotteau, 1851)	Pseudodiadema autissiodorense (Cotteau, 1851); Pseudodiadema neocomiense Cotteau, 1857; Cyphosoma neocomiense (Cotteau, 1857); Pseudodiadema_raulini Cotteau, 1851; Pseudodiadema_robinaldinum Cotteau, 1851; Diplopodia_autissiodorensis (Cotteau, 1851); Polypodia_raulini (Cotteau, 1851); Phymosoma_loryi (Gras, 1852); Tetragramma_autissiodorense (Cotteau, 1851); Phymosoma_neocomiense (Cotteau, 1857);…	Université de Bourgogne Geology (Houdard, David Coll.); Cotteau, 1857-1878; Valette, 1908; Corroy, 1925	1981; before 1878; before 1908; before 1924	Fossil specimen; literature	FieldSampling
62	Valleret	4.98	48.48	Phymosomatoida Mortensen, 1904	Emiratiidae Ali, 1990	Tetragramma Agassiz, 1840	Tetragramma_autissiodorensis	(Cotteau, 1851)	Pseudodiadema autissiodorense (Cotteau, 1851); Pseudodiadema neocomiense Cotteau, 1857; Cyphosoma neocomiense (Cotteau, 1857); Pseudodiadema_raulini Cotteau, 1851; Pseudodiadema_robinaldinum Cotteau, 1851; Diplopodia_autissiodorensis (Cotteau, 1851); Polypodia_raulini (Cotteau, 1851); Phymosoma_loryi (Gras, 1852); Tetragramma_autissiodorense (Cotteau, 1851); Phymosoma_neocomiense (Cotteau, 1857);…	Université de Bourgogne Geology (David Coll.)	1981	Fossil specimen	FieldSampling
366	Auxerre	3.57	47.79	Phymosomatoida Mortensen, 1904	Stomechinidae Pomel, 1883	Stomechinus Desor, 1856	Stomechinus_fallax	(Agassiz, 1840)	Psammechinus_fallax (Agassiz, 1840); Psammechinus_rathieri (Cotteau, 1851); Psammechinus_montmollini (Desor, 1858); Glyptechinus_montmollini (Desor, 1858)	Université de Bourgogne Geology (Robert Coll.); Cotteau, 1857-1878; Valette, 1908; Corroy, 1925; Saucède, Dudicourt & Courville, 2012	1995; before 1878; before 1908; before 1924	Fossil specimen; literature	FieldSampling
257	Flogny-la-Chapelle	3.89	47.94	Phymosomatoida Mortensen, 1904	Stomechinidae Pomel, 1883	Stomechinus Desor, 1856	Stomechinus_fallax	(Agassiz, 1840)	Psammechinus_fallax (Agassiz, 1840); Psammechinus_rathieri (Cotteau, 1851); Psammechinus_montmollini (Desor, 1858); Glyptechinus_montmollini (Desor, 1858)	Valette, 1908; Corroy, 1925	before 1908; before 1924	Literature	FieldSampling
483	Fontenoy	3.3	47.66	Phymosomatoida Mortensen, 1904	Stomechinidae Pomel, 1883	Stomechinus Desor, 1856	Stomechinus_fallax	(Agassiz, 1840)	Psammechinus_fallax (Agassiz, 1840); Psammechinus_rathieri (Cotteau, 1851); Psammechinus_montmollini (Desor, 1858); Glyptechinus_montmollini (Desor, 1858)	Corroy, 1925	before 1924	Literature	FieldSampling
384	Gy-l'Evêque (métairie Foudriat)	3.56	47.69	Phymosomatoida Mortensen, 1904	Stomechinidae Pomel, 1883	Stomechinus Desor, 1856	Stomechinus_fallax	(Agassiz, 1840)	Psammechinus_fallax (Agassiz, 1840); Psammechinus_rathieri (Cotteau, 1851); Psammechinus_montmollini (Desor, 1858); Glyptechinus_montmollini (Desor, 1858)	Cotteau, 1857-1878; Valette, 1908; Corroy, 1925	before 1878; before 1908; before 1924	Literature	FieldSampling
461	Leugny	3.37	47.68	Phymosomatoida Mortensen, 1904	Stomechinidae Pomel, 1883	Stomechinus Desor, 1856	Stomechinus_fallax	(Agassiz, 1840)	Psammechinus_fallax (Agassiz, 1840); Psammechinus_rathieri (Cotteau, 1851); Psammechinus_montmollini (Desor, 1858); Glyptechinus_montmollini (Desor, 1858)	Cotteau, 1857-1878; Valette, 1908; Corroy, 1925	before 1878; before 1908; before 1924	Literature	FieldSampling
238	Marolles-sous-Lignières	3.93	47.93	Phymosomatoida Mortensen, 1904	Stomechinidae Pomel, 1883	Stomechinus Desor, 1856	Stomechinus_fallax	(Agassiz, 1840)	Psammechinus_fallax (Agassiz, 1840); Psammechinus_rathieri (Cotteau, 1851); Psammechinus_montmollini (Desor, 1858); Glyptechinus_montmollini (Desor, 1858)	Cotteau, 1857-1878; Corroy, 1925	before 1878; before 1924	Literature	FieldSampling
403	Saint-Georges-sur-Baulche	3.51	47.8	Phymosomatoida Mortensen, 1904	Stomechinidae Pomel, 1883	Stomechinus Desor, 1856	Stomechinus_fallax	(Agassiz, 1840)	Psammechinus_fallax (Agassiz, 1840); Psammechinus_rathieri (Cotteau, 1851); Psammechinus_montmollini (Desor, 1858); Glyptechinus_montmollini (Desor, 1858)	Corroy, 1925	before 1924	Literature	FieldSampling
543	Saint-Sauveur	3.21	47.6	Phymosomatoida Mortensen, 1904	Stomechinidae Pomel, 1883	Stomechinus Desor, 1856	Stomechinus_fallax	(Agassiz, 1840)	Psammechinus_fallax (Agassiz, 1840); Psammechinus_rathieri (Cotteau, 1851); Psammechinus_montmollini (Desor, 1858); Glyptechinus_montmollini (Desor, 1858)	Cotteau, 1857-1878; Valette, 1908; Corroy, 1925	before 1878; before 1908; before 1924	Literature	FieldSampling
221	Tronchoy	3.94	47.92	Phymosomatoida Mortensen, 1904	Stomechinidae Pomel, 1883	Stomechinus Desor, 1856	Stomechinus_fallax	(Agassiz, 1840)	Psammechinus_fallax (Agassiz, 1840); Psammechinus_rathieri (Cotteau, 1851); Psammechinus_montmollini (Desor, 1858); Glyptechinus_montmollini (Desor, 1858)	Cotteau, 1857-1878; Valette, 1908; Corroy, 1925	before 1878; before 1908; before 1924	Literature	FieldSampling
355	Auxerre	3.57	47.79	Salenioida Delage & Hérouard, 1903	Saleniidae L. Agassiz, 1838	Hyposalenia Desor, 1856	Hyposalenia_stellulata	(Agassiz 1838)	Peltastes_stellulatus (Agassiz, 1838); Peltastes_courtauti Cotteau, 1851	Cotteau, 1857-1878; Valette, 1908; Corroy, 1925	before 1878; before 1908; before 1924	Literature	FieldSampling
248	Flogny-la-Chapelle	3.89	47.94	Salenioida Delage & Hérouard, 1903	Saleniidae L. Agassiz, 1838	Hyposalenia Desor, 1856	Hyposalenia_stellulata	(Agassiz 1838)	Peltastes_stellulatus (Agassiz, 1838); Peltastes_courtauti Cotteau, 1851	Cotteau, 1857-1878; Valette, 1908; Corroy, 1925	before 1878; before 1908; before 1924	Literature	FieldSampling
260	Flogny-la-Chapelle	3.89	47.94	Salenioida Delage & Hérouard, 1903	Saleniidae L. Agassiz, 1838	Hyposalenia Desor, 1856	Hyposalenia_stellulata	(Agassiz 1838)	Peltastes_stellulatus (Agassiz, 1838); Peltastes_courtauti Cotteau, 1851	Université de Bourgogne Geology (Houdard Coll.); Cotteau 1857-1878	before 1878	Fossil specimen; literature	FieldSampling
472	Fontenoy	3.3	47.66	Salenioida Delage & Hérouard, 1903	Saleniidae L. Agassiz, 1838	Hyposalenia Desor, 1856	Hyposalenia_stellulata	(Agassiz 1838)	Peltastes_stellulatus (Agassiz, 1838); Peltastes_courtauti Cotteau, 1851	Cotteau, 1857-1878; Valette, 1908	before 1878; before 1908	Literature	FieldSampling
373	Gy-l'Evêque (métairie Foudriat)	3.56	47.69	Salenioida Delage & Hérouard, 1903	Saleniidae L. Agassiz, 1838	Hyposalenia Desor, 1856	Hyposalenia_stellulata	(Agassiz 1838)	Peltastes_stellulatus (Agassiz, 1838); Peltastes_courtauti Cotteau, 1851	Cotteau, 1857-1878; Valette, 1908; Corroy, 1925	before 1878; before 1908; before 1924	Literature	FieldSampling
549	Les Rèbles	3.21	47.59	Salenioida Delage & Hérouard, 1903	Saleniidae L. Agassiz, 1838	Hyposalenia Desor, 1856	Hyposalenia_stellulata	(Agassiz 1838)	Peltastes_stellulatus (Agassiz, 1838); Peltastes_courtauti Cotteau, 1851	Saucède, Dudicourt & Courville, 2012	1995	Literature	FieldSampling
450	Leugny	3.37	47.68	Salenioida Delage & Hérouard, 1903	Saleniidae L. Agassiz, 1838	Hyposalenia Desor, 1856	Hyposalenia_stellulata	(Agassiz 1838)	Peltastes_stellulatus (Agassiz, 1838); Peltastes_courtauti Cotteau, 1851	Université de Bourgogne Geology (Valette Coll.); Cotteau, 1857-1878; Corroy, 1925	before 1908; before 1878; before 1924	Fossil specimen; literature	FieldSampling
228	Marolles-sous-Lignières	3.93	47.93	Salenioida Delage & Hérouard, 1903	Saleniidae L. Agassiz, 1838	Hyposalenia Desor, 1856	Hyposalenia_stellulata	(Agassiz 1838)	Peltastes_stellulatus (Agassiz, 1838); Peltastes_courtauti Cotteau, 1851	Cotteau, 1862-1867	before 1867	Literature	FieldSampling
339	Monéteau	3.59	47.82	Salenioida Delage & Hérouard, 1903	Saleniidae L. Agassiz, 1838	Hyposalenia Desor, 1856	Hyposalenia_stellulata	(Agassiz 1838)	Peltastes_stellulatus (Agassiz, 1838); Peltastes_courtauti Cotteau, 1851	Université de Bourgogne Geology (Valette Coll.); Cotteau, 1857-1878; Corroy, 1925	before 1908; before 1878; before 1924	Fossil specimen; literature	FieldSampling
64	Saint-Dizier	4.96	48.63	Salenioida Delage & Hérouard, 1903	Saleniidae L. Agassiz, 1838	Hyposalenia Desor, 1856	Hyposalenia_stellulata	(Agassiz 1838)	Peltastes_stellulatus (Agassiz, 1838); Peltastes_courtauti Cotteau, 1851	Cotteau, 1862-1867; Corroy, 1925	before 1867; before 1924	Literature	FieldSampling
530	Saint-Sauveur	3.21	47.6	Salenioida Delage & Hérouard, 1903	Saleniidae L. Agassiz, 1838	Hyposalenia Desor, 1856	Hyposalenia_stellulata	(Agassiz 1838)	Peltastes_stellulatus (Agassiz, 1838); Peltastes_courtauti Cotteau, 1851	Université de Bourgogne Geology (Valette Coll.); Cotteau, 1857-1878; Corroy, 1925	before 1908; before 1878; before 1924	Fossil specimen; literature	FieldSampling
490	Saints	3.26	47.62	Salenioida Delage & Hérouard, 1903	Saleniidae L. Agassiz, 1838	Hyposalenia Desor, 1856	Hyposalenia_stellulata	(Agassiz 1838)	Peltastes_stellulatus (Agassiz, 1838); Peltastes_courtauti Cotteau, 1851	Université de Bourgogne Geology (Valette Coll.); Cotteau, 1857-1878; Corroy, 1925	before 1908; before 1878; before 1924	Fossil specimen; literature	FieldSampling
104	Soulaines-Dhuys	4.73	48.36	Salenioida Delage & Hérouard, 1903	Saleniidae L. Agassiz, 1838	Hyposalenia Desor, 1856	Hyposalenia_stellulata	(Agassiz 1838)	Peltastes_stellulatus (Agassiz, 1838); Peltastes_courtauti Cotteau, 1851	Cotteau, 1862-1867; Corroy, 1925	before 1867; before 1924	Literature	FieldSampling
214	Tronchoy	3.94	47.92	Salenioida Delage & Hérouard, 1903	Saleniidae L. Agassiz, 1838	Hyposalenia Desor, 1856	Hyposalenia_stellulata	(Agassiz 1838)	Peltastes_stellulatus (Agassiz, 1838); Peltastes_courtauti Cotteau, 1851	Cotteau, 1857-1878; Valette, 1908	before 1878; before 1908	Literature	FieldSampling
125	Vendeuvre-sur-Barse	4.47	48.23	Salenioida Delage & Hérouard, 1903	Saleniidae L. Agassiz, 1838	Hyposalenia Desor, 1856	Hyposalenia_stellulata	(Agassiz 1838)	Peltastes_stellulatus (Agassiz, 1838); Peltastes_courtauti Cotteau, 1851	Cotteau, 1862-1867; Corroy, 1925	before 1867; before 1924	Literature	FieldSampling
368	Auxerre	3.57	47.79	Spatangoida L. Agassiz, 1840	Toxasteridae Lambert, 1920	Toxaster Agassiz, 1840	Toxaster_retusus	(Lamarck, 1816)	Echinospatagus_cordiformis Breynius, 1732; Echinospatagus_neocomiensis (d’Orbigny, 1853); Toxaster_neocomiensis d’Orbigny, 1853; Toxaster_michelini Cotteau, 1851	Université de Bourgogne Geology (Houdard, Valette Coll.); Cotteau, 1857-1878; Corroy, 1925	before 1908; before 1878; before 1924	Fossil specimen; literature	FieldSampling
147	Avaleur	4.34	48.12	Spatangoida L. Agassiz, 1840	Toxasteridae Lambert, 1920	Toxaster Agassiz, 1840	Toxaster_retusus	(Lamarck, 1816)	Echinospatagus_cordiformis Breynius, 1732; Echinospatagus_neocomiensis (d’Orbigny, 1853); Toxaster_neocomiensis d’Orbigny, 1853; Toxaster_michelini Cotteau, 1851	Université de Bourgogne Geology (David Coll.)	1981	Fossil specimen	FieldSampling
35	Avrainville	5.05	48.54	Spatangoida L. Agassiz, 1840	Toxasteridae Lambert, 1920	Toxaster Agassiz, 1840	Toxaster_retusus	(Lamarck, 1816)	Echinospatagus_cordiformis Breynius, 1732; Echinospatagus_neocomiensis (d’Orbigny, 1853); Toxaster_neocomiensis d’Orbigny, 1853; Toxaster_michelini Cotteau, 1851	Université de Bourgogne Geology (David Coll.)	1981	Fossil specimen	FieldSampling
37	Baudonvilliers	5.02	48.69	Spatangoida L. Agassiz, 1840	Toxasteridae Lambert, 1920	Toxaster Agassiz, 1840	Toxaster_retusus	(Lamarck, 1816)	Echinospatagus_cordiformis Breynius, 1732; Echinospatagus_neocomiensis (d’Orbigny, 1853); Toxaster_neocomiensis d’Orbigny, 1853; Toxaster_michelini Cotteau, 1851	Université de Bourgogne Geology (David Coll.)	1981	Fossil specimen	FieldSampling
297	Beine	3.7	47.8	Spatangoida L. Agassiz, 1840	Toxasteridae Lambert, 1920	Toxaster Agassiz, 1840	Toxaster_retusus	(Lamarck, 1816)	Echinospatagus_cordiformis Breynius, 1732; Echinospatagus_neocomiensis (d’Orbigny, 1853); Toxaster_neocomiensis d’Orbigny, 1853; Toxaster_michelini Cotteau, 1851	Université de Bourgogne Geology (David Coll.); Valette, 1908; Corroy, 1925	1981; before 1908; before 1924	Fossil specimen; literature	FieldSampling
198	Bernon	4	47.98	Spatangoida L. Agassiz, 1840	Toxasteridae Lambert, 1920	Toxaster Agassiz, 1840	Toxaster_retusus	(Lamarck, 1816)	Echinospatagus_cordiformis Breynius, 1732; Echinospatagus_neocomiensis (d’Orbigny, 1853); Toxaster_neocomiensis d’Orbigny, 1853; Toxaster_michelini Cotteau, 1851	Université de Bourgogne Geology (David Coll.)	1981	Fossil specimen	FieldSampling
245	Bernouil	3.9	47.9	Spatangoida L. Agassiz, 1840	Toxasteridae Lambert, 1920	Toxaster Agassiz, 1840	Toxaster_retusus	(Lamarck, 1816)	Echinospatagus_cordiformis Breynius, 1732; Echinospatagus_neocomiensis (d’Orbigny, 1853); Toxaster_neocomiensis d’Orbigny, 1853; Toxaster_michelini Cotteau, 1851	Université de Bourgogne Geology (Valette, David Coll.); Corroy, 1925	before 1908; 1981; before 1924	Fossil specimen; literature	FieldSampling
54	Bettancourt	4.99	48.65	Spatangoida L. Agassiz, 1840	Toxasteridae Lambert, 1920	Toxaster Agassiz, 1840	Toxaster_retusus	(Lamarck, 1816)	Echinospatagus_cordiformis Breynius, 1732; Echinospatagus_neocomiensis (d’Orbigny, 1853); Toxaster_neocomiensis d’Orbigny, 1853; Toxaster_michelini Cotteau, 1851	Université de Bourgogne Geology (Houdard, Valette Coll.); Cotteau, 1857-1878	before 1908; before 1878	Fossil specimen; literature	FieldSampling
132	Beurey	4.46	48.2	Spatangoida L. Agassiz, 1840	Toxasteridae Lambert, 1920	Toxaster Agassiz, 1840	Toxaster_retusus	(Lamarck, 1816)	Echinospatagus_cordiformis Breynius, 1732; Echinospatagus_neocomiensis (d’Orbigny, 1853); Toxaster_neocomiensis d’Orbigny, 1853; Toxaster_michelini Cotteau, 1851	Université de Bourgogne Geology (David Coll.)	1981	Fossil specimen	FieldSampling
610	Bissiol	2.79	47.41	Spatangoida L. Agassiz, 1840	Toxasteridae Lambert, 1920	Toxaster Agassiz, 1840	Toxaster_retusus	(Lamarck, 1816)	Echinospatagus_cordiformis Breynius, 1732; Echinospatagus_neocomiensis (d’Orbigny, 1853); Toxaster_neocomiensis d’Orbigny, 1853; Toxaster_michelini Cotteau, 1851	Université de Bourgogne Geology (David Coll.)	1981	Fossil specimen	FieldSampling
303	Bleigny-le-Carreau	3.69	47.84	Spatangoida L. Agassiz, 1840	Toxasteridae Lambert, 1920	Toxaster Agassiz, 1840	Toxaster_retusus	(Lamarck, 1816)	Echinospatagus_cordiformis Breynius, 1732; Echinospatagus_neocomiensis (d’Orbigny, 1853); Toxaster_neocomiensis d’Orbigny, 1853; Toxaster_michelini Cotteau, 1851	Université de Bourgogne Geology (David Coll.)	1981	Fossil specimen	FieldSampling
91	Blumeray	4.85	48.37	Spatangoida L. Agassiz, 1840	Toxasteridae Lambert, 1920	Toxaster Agassiz, 1840	Toxaster_retusus	(Lamarck, 1816)	Echinospatagus_cordiformis Breynius, 1732; Echinospatagus_neocomiensis (d’Orbigny, 1853); Toxaster_neocomiensis d’Orbigny, 1853; Toxaster_michelini Cotteau, 1851	Université de Bourgogne Geology (David Coll.)	1981	Fossil specimen	FieldSampling
274	Carisey	3.84	47.92	Spatangoida L. Agassiz, 1840	Toxasteridae Lambert, 1920	Toxaster Agassiz, 1840	Toxaster_retusus	(Lamarck, 1816)	Echinospatagus_cordiformis Breynius, 1732; Echinospatagus_neocomiensis (d’Orbigny, 1853); Toxaster_neocomiensis d’Orbigny, 1853; Toxaster_michelini Cotteau, 1851	Université de Bourgogne Geology (David Coll.); Cotteau, 1857-1878; Valette, 1908	1981; before 1878; before 1908	Fossil specimen; literature	FieldSampling
277	Carisey (voie ferrée)	3.84	47.91	Spatangoida L. Agassiz, 1840	Toxasteridae Lambert, 1920	Toxaster Agassiz, 1840	Toxaster_retusus	(Lamarck, 1816)	Echinospatagus_cordiformis Breynius, 1732; Echinospatagus_neocomiensis (d’Orbigny, 1853); Toxaster_neocomiensis d’Orbigny, 1853; Toxaster_michelini Cotteau, 1851	Université de Bourgogne Geology (David Coll.)	1981	Fossil specimen	FieldSampling
45	Chancenay	4.99	48.67	Spatangoida L. Agassiz, 1840	Toxasteridae Lambert, 1920	Toxaster Agassiz, 1840	Toxaster_retusus	(Lamarck, 1816)	Echinospatagus_cordiformis Breynius, 1732; Echinospatagus_neocomiensis (d’Orbigny, 1853); Toxaster_neocomiensis d’Orbigny, 1853; Toxaster_michelini Cotteau, 1851	Université de Bourgogne Geology (David Coll.)	1981	Fossil specimen	FieldSampling
80	Cheminon	4.92	48.73	Spatangoida L. Agassiz, 1840	Toxasteridae Lambert, 1920	Toxaster Agassiz, 1840	Toxaster_retusus	(Lamarck, 1816)	Echinospatagus_cordiformis Breynius, 1732; Echinospatagus_neocomiensis (d’Orbigny, 1853); Toxaster_neocomiensis d’Orbigny, 1853; Toxaster_michelini Cotteau, 1851	Université de Bourgogne Geology (David Coll.)	1981	Fossil specimen	FieldSampling
399	Chevannes	3.52	47.74	Spatangoida L. Agassiz, 1840	Toxasteridae Lambert, 1920	Toxaster Agassiz, 1840	Toxaster_retusus	(Lamarck, 1816)	Echinospatagus_cordiformis Breynius, 1732; Echinospatagus_neocomiensis (d’Orbigny, 1853); Toxaster_neocomiensis d’Orbigny, 1853; Toxaster_michelini Cotteau, 1851	Université de Bourgogne Geology (Valette, David Coll.); Cotteau, 1857-1878	before 1908; 1981; before 1878	Fossil specimen; literature	FieldSampling
154	Courtenot	4.3	48.15	Spatangoida L. Agassiz, 1840	Toxasteridae Lambert, 1920	Toxaster Agassiz, 1840	Toxaster_retusus	(Lamarck, 1816)	Echinospatagus_cordiformis Breynius, 1732; Echinospatagus_neocomiensis (d’Orbigny, 1853); Toxaster_neocomiensis d’Orbigny, 1853; Toxaster_michelini Cotteau, 1851	Université de Bourgogne Geology (David Coll.); Cotteau, 1862-1867	1981; before 1867	Fossil specimen; literature	FieldSampling
93	Courtgain	4.84	48.39	Spatangoida L. Agassiz, 1840	Toxasteridae Lambert, 1920	Toxaster Agassiz, 1840	Toxaster_retusus	(Lamarck, 1816)	Echinospatagus_cordiformis Breynius, 1732; Echinospatagus_neocomiensis (d’Orbigny, 1853); Toxaster_neocomiensis d’Orbigny, 1853; Toxaster_michelini Cotteau, 1851	Université de Bourgogne Geology (David Coll.)	1981	Fossil specimen	FieldSampling
196	Coussegray	4.04	47.96	Spatangoida L. Agassiz, 1840	Toxasteridae Lambert, 1920	Toxaster Agassiz, 1840	Toxaster_retusus	(Lamarck, 1816)	Echinospatagus_cordiformis Breynius, 1732; Echinospatagus_neocomiensis (d’Orbigny, 1853); Toxaster_neocomiensis d’Orbigny, 1853; Toxaster_michelini Cotteau, 1851	Université de Bourgogne Geology (David Coll.)	1981	Fossil specimen	FieldSampling
585	Dampierre-sous-Bouhy	3.13	47.5	Spatangoida L. Agassiz, 1840	Toxasteridae Lambert, 1920	Toxaster Agassiz, 1840	Toxaster_retusus	(Lamarck, 1816)	Echinospatagus_cordiformis Breynius, 1732; Echinospatagus_neocomiensis (d’Orbigny, 1853); Toxaster_neocomiensis d’Orbigny, 1853; Toxaster_michelini Cotteau, 1851	Cotteau, 1857-1878	before 1878	Literature	FieldSampling
268	Dyé	3.88	47.91	Spatangoida L. Agassiz, 1840	Toxasteridae Lambert, 1920	Toxaster Agassiz, 1840	Toxaster_retusus	(Lamarck, 1816)	Echinospatagus_cordiformis Breynius, 1732; Echinospatagus_neocomiensis (d’Orbigny, 1853); Toxaster_neocomiensis d’Orbigny, 1853; Toxaster_michelini Cotteau, 1851	Université de Bourgogne Geology (David Coll.)	1981	Fossil specimen	FieldSampling
334	Egriselles	3.61	47.8	Spatangoida L. Agassiz, 1840	Toxasteridae Lambert, 1920	Toxaster Agassiz, 1840	Toxaster_retusus	(Lamarck, 1816)	Echinospatagus_cordiformis Breynius, 1732; Echinospatagus_neocomiensis (d’Orbigny, 1853); Toxaster_neocomiensis d’Orbigny, 1853; Toxaster_michelini Cotteau, 1851	Université de Bourgogne Geology (Valette, David Coll.); Cotteau, 1857-1878	before 1908; 1981; before 1878	Fossil specimen; literature	FieldSampling
408	Escamps	3.47	47.73	Spatangoida L. Agassiz, 1840	Toxasteridae Lambert, 1920	Toxaster Agassiz, 1840	Toxaster_retusus	(Lamarck, 1816)	Echinospatagus_cordiformis Breynius, 1732; Echinospatagus_neocomiensis (d’Orbigny, 1853); Toxaster_neocomiensis d’Orbigny, 1853; Toxaster_michelini Cotteau, 1851	Cotteau, 1857-1878; Valette, 1908	before 1878; before 1908	Literature	FieldSampling
17	Ferrières-et-la-Folie	5.09	48.39	Spatangoida L. Agassiz, 1840	Toxasteridae Lambert, 1920	Toxaster Agassiz, 1840	Toxaster_retusus	(Lamarck, 1816)	Echinospatagus_cordiformis Breynius, 1732; Echinospatagus_neocomiensis (d’Orbigny, 1853); Toxaster_neocomiensis d’Orbigny, 1853; Toxaster_michelini Cotteau, 1851	Université de Bourgogne Geology (David Coll.)	1981	Fossil specimen	FieldSampling
258	Flogny-la-Chapelle	3.89	47.94	Spatangoida L. Agassiz, 1840	Toxasteridae Lambert, 1920	Toxaster Agassiz, 1840	Toxaster_retusus	(Lamarck, 1816)	Echinospatagus_cordiformis Breynius, 1732; Echinospatagus_neocomiensis (d’Orbigny, 1853); Toxaster_neocomiensis d’Orbigny, 1853; Toxaster_michelini Cotteau, 1851	Université de Bourgogne Geology (Valette, David Coll.)	before 1908; 1981	Fossil specimen	FieldSampling
57	Flornoy	4.99	48.53	Spatangoida L. Agassiz, 1840	Toxasteridae Lambert, 1920	Toxaster Agassiz, 1840	Toxaster_retusus	(Lamarck, 1816)	Echinospatagus_cordiformis Breynius, 1732; Echinospatagus_neocomiensis (d’Orbigny, 1853); Toxaster_neocomiensis d’Orbigny, 1853; Toxaster_michelini Cotteau, 1851	Université de Bourgogne Geology (David Coll.)	1981	Fossil specimen	FieldSampling
281	Fontenay-près-Chablis	3.82	47.86	Spatangoida L. Agassiz, 1840	Toxasteridae Lambert, 1920	Toxaster Agassiz, 1840	Toxaster_retusus	(Lamarck, 1816)	Echinospatagus_cordiformis Breynius, 1732; Echinospatagus_neocomiensis (d’Orbigny, 1853); Toxaster_neocomiensis d’Orbigny, 1853; Toxaster_michelini Cotteau, 1851	Université de Bourgogne Geology (David Coll.)	1981	Fossil specimen	FieldSampling
282	Fontenay-près-Chablis	3.82	47.86	Spatangoida L. Agassiz, 1840	Toxasteridae Lambert, 1920	Toxaster Agassiz, 1840	Toxaster_retusus	(Lamarck, 1816)	Echinospatagus_cordiformis Breynius, 1732; Echinospatagus_neocomiensis (d’Orbigny, 1853); Toxaster_neocomiensis d’Orbigny, 1853; Toxaster_michelini Cotteau, 1851	Université de Bourgogne Geology (David Coll.)	1981	Fossil specimen	FieldSampling
484	Fontenoy	3.3	47.66	Spatangoida L. Agassiz, 1840	Toxasteridae Lambert, 1920	Toxaster Agassiz, 1840	Toxaster_retusus	(Lamarck, 1816)	Echinospatagus_cordiformis Breynius, 1732; Echinospatagus_neocomiensis (d’Orbigny, 1853); Toxaster_neocomiensis d’Orbigny, 1853; Toxaster_michelini Cotteau, 1851	Université de Bourgogne Geology (David Coll.); Cotteau, 1857-1878; Valette, 1908	1981; before 1878; before 1908	Fossil specimen; literature	FieldSampling
103	Fresnay	4.74	48.31	Spatangoida L. Agassiz, 1840	Toxasteridae Lambert, 1920	Toxaster Agassiz, 1840	Toxaster_retusus	(Lamarck, 1816)	Echinospatagus_cordiformis Breynius, 1732; Echinospatagus_neocomiensis (d’Orbigny, 1853); Toxaster_neocomiensis d’Orbigny, 1853; Toxaster_michelini Cotteau, 1851	Université de Bourgogne Geology (David Coll.)	1981	Fossil specimen	FieldSampling
107	Fuligny	4.71	48.32	Spatangoida L. Agassiz, 1840	Toxasteridae Lambert, 1920	Toxaster Agassiz, 1840	Toxaster_retusus	(Lamarck, 1816)	Echinospatagus_cordiformis Breynius, 1732; Echinospatagus_neocomiensis (d’Orbigny, 1853); Toxaster_neocomiensis d’Orbigny, 1853; Toxaster_michelini Cotteau, 1851	Université de Bourgogne Geology (David Coll.)	1981	Fossil specimen	FieldSampling
572	Gaudinet	3.14	47.53	Spatangoida L. Agassiz, 1840	Toxasteridae Lambert, 1920	Toxaster Agassiz, 1840	Toxaster_retusus	(Lamarck, 1816)	Echinospatagus_cordiformis Breynius, 1732; Echinospatagus_neocomiensis (d’Orbigny, 1853); Toxaster_neocomiensis d’Orbigny, 1853; Toxaster_michelini Cotteau, 1851	Université de Bourgogne Geology (David Coll.)	1981	Fossil specimen	FieldSampling
386	Gy-l'Evêque (métairie Foudriat)	3.56	47.69	Spatangoida L. Agassiz, 1840	Toxasteridae Lambert, 1920	Toxaster Agassiz, 1840	Toxaster_retusus	(Lamarck, 1816)	Echinospatagus_cordiformis Breynius, 1732; Echinospatagus_neocomiensis (d’Orbigny, 1853); Toxaster_neocomiensis d’Orbigny, 1853; Toxaster_michelini Cotteau, 1851	Université de Bourgogne Geology (David Coll.); Cotteau, 1857-1878; Valette, 1908	1981; before 1878; before 1908	Fossil specimen; literature	FieldSampling
336	Jonches	3.6	47.82	Spatangoida L. Agassiz, 1840	Toxasteridae Lambert, 1920	Toxaster Agassiz, 1840	Toxaster_retusus	(Lamarck, 1816)	Echinospatagus_cordiformis Breynius, 1732; Echinospatagus_neocomiensis (d’Orbigny, 1853); Toxaster_neocomiensis d’Orbigny, 1853; Toxaster_michelini Cotteau, 1851	Université de Bourgogne Geology (David Coll.)	1981	Fossil specimen	FieldSampling
521	L'Orme du Pont	3.22	47.6	Spatangoida L. Agassiz, 1840	Toxasteridae Lambert, 1920	Toxaster Agassiz, 1840	Toxaster_retusus	(Lamarck, 1816)	Echinospatagus_cordiformis Breynius, 1732; Echinospatagus_neocomiensis (d’Orbigny, 1853); Toxaster_neocomiensis d’Orbigny, 1853; Toxaster_michelini Cotteau, 1851	Université de Bourgogne Geology (David Coll.)	1981	Fossil specimen	FieldSampling
627	La Boulaye	2.76	47.39	Spatangoida L. Agassiz, 1840	Toxasteridae Lambert, 1920	Toxaster Agassiz, 1840	Toxaster_retusus	(Lamarck, 1816)	Echinospatagus_cordiformis Breynius, 1732; Echinospatagus_neocomiensis (d’Orbigny, 1853); Toxaster_neocomiensis d’Orbigny, 1853; Toxaster_michelini Cotteau, 1851	Université de Bourgogne Geology (David Coll.)	1981	Fossil specimen	FieldSampling
424	La Cour Barrat	3.43	47.71	Spatangoida L. Agassiz, 1840	Toxasteridae Lambert, 1920	Toxaster Agassiz, 1840	Toxaster_retusus	(Lamarck, 1816)	Echinospatagus_cordiformis Breynius, 1732; Echinospatagus_neocomiensis (d’Orbigny, 1853); Toxaster_neocomiensis d’Orbigny, 1853; Toxaster_michelini Cotteau, 1851	Université de Bourgogne Geology (David Coll.)	1981	Fossil specimen	FieldSampling
23	La Houpette	5.07	48.64	Spatangoida L. Agassiz, 1840	Toxasteridae Lambert, 1920	Toxaster Agassiz, 1840	Toxaster_retusus	(Lamarck, 1816)	Echinospatagus_cordiformis Breynius, 1732; Echinospatagus_neocomiensis (d’Orbigny, 1853); Toxaster_neocomiensis d’Orbigny, 1853; Toxaster_michelini Cotteau, 1851	Université de Bourgogne Geology (David Coll.)	1981	Fossil specimen	FieldSampling
164	Lantages	4.24	48.08	Spatangoida L. Agassiz, 1840	Toxasteridae Lambert, 1920	Toxaster Agassiz, 1840	Toxaster_retusus	(Lamarck, 1816)	Echinospatagus_cordiformis Breynius, 1732; Echinospatagus_neocomiensis (d’Orbigny, 1853); Toxaster_neocomiensis d’Orbigny, 1853; Toxaster_michelini Cotteau, 1851	Université de Bourgogne Geology (David Coll.)	1981	Fossil specimen	FieldSampling
601	Les Anges	3.05	47.5	Spatangoida L. Agassiz, 1840	Toxasteridae Lambert, 1920	Toxaster Agassiz, 1840	Toxaster_retusus	(Lamarck, 1816)	Echinospatagus_cordiformis Breynius, 1732; Echinospatagus_neocomiensis (d’Orbigny, 1853); Toxaster_neocomiensis d’Orbigny, 1853; Toxaster_michelini Cotteau, 1851	Université de Bourgogne Geology (David Coll.)	1981	Fossil specimen	FieldSampling
596	Les Beauchats	3.07	47.5	Spatangoida L. Agassiz, 1840	Toxasteridae Lambert, 1920	Toxaster Agassiz, 1840	Toxaster_retusus	(Lamarck, 1816)	Echinospatagus_cordiformis Breynius, 1732; Echinospatagus_neocomiensis (d’Orbigny, 1853); Toxaster_neocomiensis d’Orbigny, 1853; Toxaster_michelini Cotteau, 1851	Université de Bourgogne Geology (David Coll.)	1981	Fossil specimen	FieldSampling
177	Les Bordes	4.22	48.09	Spatangoida L. Agassiz, 1840	Toxasteridae Lambert, 1920	Toxaster Agassiz, 1840	Toxaster_retusus	(Lamarck, 1816)	Echinospatagus_cordiformis Breynius, 1732; Echinospatagus_neocomiensis (d’Orbigny, 1853); Toxaster_neocomiensis d’Orbigny, 1853; Toxaster_michelini Cotteau, 1851	Université de Bourgogne Geology (David Coll.)	1981	Fossil specimen	FieldSampling
487	Les Bressus	3.26	47.64	Spatangoida L. Agassiz, 1840	Toxasteridae Lambert, 1920	Toxaster Agassiz, 1840	Toxaster_retusus	(Lamarck, 1816)	Echinospatagus_cordiformis Breynius, 1732; Echinospatagus_neocomiensis (d’Orbigny, 1853); Toxaster_neocomiensis d’Orbigny, 1853; Toxaster_michelini Cotteau, 1851	Université de Bourgogne Geology (David Coll.)	1981	Fossil specimen	FieldSampling
442	Les Forêts	3.42	47.69	Spatangoida L. Agassiz, 1840	Toxasteridae Lambert, 1920	Toxaster Agassiz, 1840	Toxaster_retusus	(Lamarck, 1816)	Echinospatagus_cordiformis Breynius, 1732; Echinospatagus_neocomiensis (d’Orbigny, 1853); Toxaster_neocomiensis d’Orbigny, 1853; Toxaster_michelini Cotteau, 1851	Université de Bourgogne Geology (David Coll.)	1981	Fossil specimen	FieldSampling
590	Les Forges	3.12	47.51	Spatangoida L. Agassiz, 1840	Toxasteridae Lambert, 1920	Toxaster Agassiz, 1840	Toxaster_retusus	(Lamarck, 1816)	Echinospatagus_cordiformis Breynius, 1732; Echinospatagus_neocomiensis (d’Orbigny, 1853); Toxaster_neocomiensis d’Orbigny, 1853; Toxaster_michelini Cotteau, 1851	Université de Bourgogne Geology (David Coll.)	1981	Fossil specimen	FieldSampling
575	Les Fouchers	3.14	47.51	Spatangoida L. Agassiz, 1840	Toxasteridae Lambert, 1920	Toxaster Agassiz, 1840	Toxaster_retusus	(Lamarck, 1816)	Echinospatagus_cordiformis Breynius, 1732; Echinospatagus_neocomiensis (d’Orbigny, 1853); Toxaster_neocomiensis d’Orbigny, 1853; Toxaster_michelini Cotteau, 1851	Université de Bourgogne Geology (David Coll.)	1981	Fossil specimen	FieldSampling
581	Les Méris	3.13	47.53	Spatangoida L. Agassiz, 1840	Toxasteridae Lambert, 1920	Toxaster Agassiz, 1840	Toxaster_retusus	(Lamarck, 1816)	Echinospatagus_cordiformis Breynius, 1732; Echinospatagus_neocomiensis (d’Orbigny, 1853); Toxaster_neocomiensis d’Orbigny, 1853; Toxaster_michelini Cotteau, 1851	Université de Bourgogne Geology (David Coll.)	1981	Fossil specimen	FieldSampling
558	Les Rèbles	3.21	47.59	Spatangoida L. Agassiz, 1840	Toxasteridae Lambert, 1920	Toxaster Agassiz, 1840	Toxaster_retusus	(Lamarck, 1816)	Echinospatagus_cordiformis Breynius, 1732; Echinospatagus_neocomiensis (d’Orbigny, 1853); Toxaster_neocomiensis d’Orbigny, 1853; Toxaster_michelini Cotteau, 1851	Saucède, Dudicourt & Courville, 2012	1995	Literature	FieldSampling
622	Les Rossignols	2.77	47.35	Spatangoida L. Agassiz, 1840	Toxasteridae Lambert, 1920	Toxaster Agassiz, 1840	Toxaster_retusus	(Lamarck, 1816)	Echinospatagus_cordiformis Breynius, 1732; Echinospatagus_neocomiensis (d’Orbigny, 1853); Toxaster_neocomiensis d’Orbigny, 1853; Toxaster_michelini Cotteau, 1851	Université de Bourgogne Geology (David Coll.)	1981	Fossil specimen	FieldSampling
350	Les Vauboulons	3.58	47.76	Spatangoida L. Agassiz, 1840	Toxasteridae Lambert, 1920	Toxaster Agassiz, 1840	Toxaster_retusus	(Lamarck, 1816)	Echinospatagus_cordiformis Breynius, 1732; Echinospatagus_neocomiensis (d’Orbigny, 1853); Toxaster_neocomiensis d’Orbigny, 1853; Toxaster_michelini Cotteau, 1851	Université de Bourgogne Geology (David Coll.)	1981	Fossil specimen	FieldSampling
463	Leugny	3.37	47.68	Spatangoida L. Agassiz, 1840	Toxasteridae Lambert, 1920	Toxaster Agassiz, 1840	Toxaster_retusus	(Lamarck, 1816)	Echinospatagus_cordiformis Breynius, 1732; Echinospatagus_neocomiensis (d’Orbigny, 1853); Toxaster_neocomiensis d’Orbigny, 1853; Toxaster_michelini Cotteau, 1851	Université de Bourgogne Geology (Valette, David Coll.); Cotteau, 1857-1878	before 1908; 1981; before 1878	Fossil specimen; literature	FieldSampling
447	Leugny (La Badinerie)	3.39	47.69	Spatangoida L. Agassiz, 1840	Toxasteridae Lambert, 1920	Toxaster Agassiz, 1840	Toxaster_retusus	(Lamarck, 1816)	Echinospatagus_cordiformis Breynius, 1732; Echinospatagus_neocomiensis (d’Orbigny, 1853); Toxaster_neocomiensis d’Orbigny, 1853; Toxaster_michelini Cotteau, 1851	Université de Bourgogne Geology (David Coll.)	1981	Fossil specimen	FieldSampling
467	Levis	3.32	47.65	Spatangoida L. Agassiz, 1840	Toxasteridae Lambert, 1920	Toxaster Agassiz, 1840	Toxaster_retusus	(Lamarck, 1816)	Echinospatagus_cordiformis Breynius, 1732; Echinospatagus_neocomiensis (d’Orbigny, 1853); Toxaster_neocomiensis d’Orbigny, 1853; Toxaster_michelini Cotteau, 1851	Université de Bourgogne Geology (David Coll.)	1981	Fossil specimen	FieldSampling
203	Lignières	3.98	47.93	Spatangoida L. Agassiz, 1840	Toxasteridae Lambert, 1920	Toxaster Agassiz, 1840	Toxaster_retusus	(Lamarck, 1816)	Echinospatagus_cordiformis Breynius, 1732; Echinospatagus_neocomiensis (d’Orbigny, 1853); Toxaster_neocomiensis d’Orbigny, 1853; Toxaster_michelini Cotteau, 1851	Université de Bourgogne Geology (David Coll.)	1981	Fossil specimen	FieldSampling
287	Ligny-le-Châtel	3.76	47.9	Spatangoida L. Agassiz, 1840	Toxasteridae Lambert, 1920	Toxaster Agassiz, 1840	Toxaster_retusus	(Lamarck, 1816)	Echinospatagus_cordiformis Breynius, 1732; Echinospatagus_neocomiensis (d’Orbigny, 1853); Toxaster_neocomiensis d’Orbigny, 1853; Toxaster_michelini Cotteau, 1851	Université de Bourgogne Geology (David Coll.)	1981	Fossil specimen	FieldSampling
134	Magnant (bois du Faroy)	4.45	48.16	Spatangoida L. Agassiz, 1840	Toxasteridae Lambert, 1920	Toxaster Agassiz, 1840	Toxaster_retusus	(Lamarck, 1816)	Echinospatagus_cordiformis Breynius, 1732; Echinospatagus_neocomiensis (d’Orbigny, 1853); Toxaster_neocomiensis d’Orbigny, 1853; Toxaster_michelini Cotteau, 1851	Université de Bourgogne Geology (David Coll.)	1981	Fossil specimen	FieldSampling
118	Magny-Fouchard	4.53	48.26	Spatangoida L. Agassiz, 1840	Toxasteridae Lambert, 1920	Toxaster Agassiz, 1840	Toxaster_retusus	(Lamarck, 1816)	Echinospatagus_cordiformis Breynius, 1732; Echinospatagus_neocomiensis (d’Orbigny, 1853); Toxaster_neocomiensis d’Orbigny, 1853; Toxaster_michelini Cotteau, 1851	Université de Bourgogne Geology (David Coll.)	1981	Fossil specimen	FieldSampling
179	Maisons-lès-Chaource	4.17	48.02	Spatangoida L. Agassiz, 1840	Toxasteridae Lambert, 1920	Toxaster Agassiz, 1840	Toxaster_retusus	(Lamarck, 1816)	Echinospatagus_cordiformis Breynius, 1732; Echinospatagus_neocomiensis (d’Orbigny, 1853); Toxaster_neocomiensis d’Orbigny, 1853; Toxaster_michelini Cotteau, 1851	Université de Bourgogne Geology (David Coll.)	1981	Fossil specimen	FieldSampling
19	Maizières	5.08	48.49	Spatangoida L. Agassiz, 1840	Toxasteridae Lambert, 1920	Toxaster Agassiz, 1840	Toxaster_retusus	(Lamarck, 1816)	Echinospatagus_cordiformis Breynius, 1732; Echinospatagus_neocomiensis (d’Orbigny, 1853); Toxaster_neocomiensis d’Orbigny, 1853; Toxaster_michelini Cotteau, 1851	Université de Bourgogne Geology (David Coll.)	1981	Fossil specimen	FieldSampling
240	Marolles-sous-Lignières	3.93	47.93	Spatangoida L. Agassiz, 1840	Toxasteridae Lambert, 1920	Toxaster Agassiz, 1840	Toxaster_retusus	(Lamarck, 1816)	Echinospatagus_cordiformis Breynius, 1732; Echinospatagus_neocomiensis (d’Orbigny, 1853); Toxaster_neocomiensis d’Orbigny, 1853; Toxaster_michelini Cotteau, 1851	Université de Bourgogne Geology (David Coll.); Cotteau, 1857-1878	1981; before 1878	Fossil specimen; literature	FieldSampling
30	Mathons	5.06	48.41	Spatangoida L. Agassiz, 1840	Toxasteridae Lambert, 1920	Toxaster Agassiz, 1840	Toxaster_retusus	(Lamarck, 1816)	Echinospatagus_cordiformis Breynius, 1732; Echinospatagus_neocomiensis (d’Orbigny, 1853); Toxaster_neocomiensis d’Orbigny, 1853; Toxaster_michelini Cotteau, 1851	Université de Bourgogne Geology (David Coll.)	1981	Fossil specimen	FieldSampling
628	Ménetou	2.75	47.35	Spatangoida L. Agassiz, 1840	Toxasteridae Lambert, 1920	Toxaster Agassiz, 1840	Toxaster_retusus	(Lamarck, 1816)	Echinospatagus_cordiformis Breynius, 1732; Echinospatagus_neocomiensis (d’Orbigny, 1853); Toxaster_neocomiensis d’Orbigny, 1853; Toxaster_michelini Cotteau, 1851	Université de Bourgogne Geology (David Coll.)	1981	Fossil specimen	FieldSampling
345	Monéteau	3.59	47.82	Spatangoida L. Agassiz, 1840	Toxasteridae Lambert, 1920	Toxaster Agassiz, 1840	Toxaster_retusus	(Lamarck, 1816)	Echinospatagus_cordiformis Breynius, 1732; Echinospatagus_neocomiensis (d’Orbigny, 1853); Toxaster_neocomiensis d’Orbigny, 1853; Toxaster_michelini Cotteau, 1851	Université de Bourgogne Geology (Houdard, Valette Coll.); Cotteau, 1857-1878	before 1908; before 1878	Fossil specimen; literature	FieldSampling
310	Montigny-la-Resle	3.66	47.86	Spatangoida L. Agassiz, 1840	Toxasteridae Lambert, 1920	Toxaster Agassiz, 1840	Toxaster_retusus	(Lamarck, 1816)	Echinospatagus_cordiformis Breynius, 1732; Echinospatagus_neocomiensis (d’Orbigny, 1853); Toxaster_neocomiensis d’Orbigny, 1853; Toxaster_michelini Cotteau, 1851	Université de Bourgogne Geology (David Coll.)	1981	Fossil specimen	FieldSampling
415	Nantenne	3.46	47.7	Spatangoida L. Agassiz, 1840	Toxasteridae Lambert, 1920	Toxaster Agassiz, 1840	Toxaster_retusus	(Lamarck, 1816)	Echinospatagus_cordiformis Breynius, 1732; Echinospatagus_neocomiensis (d’Orbigny, 1853); Toxaster_neocomiensis d’Orbigny, 1853; Toxaster_michelini Cotteau, 1851	Université de Bourgogne Geology (David Coll.)	1981	Fossil specimen	FieldSampling
9	Narcy	5.098	48.57	Spatangoida L. Agassiz, 1840	Toxasteridae Lambert, 1920	Toxaster Agassiz, 1840	Toxaster_retusus	(Lamarck, 1816)	Echinospatagus_cordiformis Breynius, 1732; Echinospatagus_neocomiensis (d’Orbigny, 1853); Toxaster_neocomiensis d’Orbigny, 1853; Toxaster_michelini Cotteau, 1851	Université de Bourgogne Geology (David coll.); Saucède, Dudicourt & Courville, 2012	1981; 1995	Fossil specimen; literature	FieldSampling
116	Nuisement	4.54	48.21	Spatangoida L. Agassiz, 1840	Toxasteridae Lambert, 1920	Toxaster Agassiz, 1840	Toxaster_retusus	(Lamarck, 1816)	Echinospatagus_cordiformis Breynius, 1732; Echinospatagus_neocomiensis (d’Orbigny, 1853); Toxaster_neocomiensis d’Orbigny, 1853; Toxaster_michelini Cotteau, 1851	Université de Bourgogne Geology (David Coll.)	1981	Fossil specimen	FieldSampling
96	Nully	4.81	48.36	Spatangoida L. Agassiz, 1840	Toxasteridae Lambert, 1920	Toxaster Agassiz, 1840	Toxaster_retusus	(Lamarck, 1816)	Echinospatagus_cordiformis Breynius, 1732; Echinospatagus_neocomiensis (d’Orbigny, 1853); Toxaster_neocomiensis d’Orbigny, 1853; Toxaster_michelini Cotteau, 1851	Université de Bourgogne Geology (David Coll.)	1981	Fossil specimen	FieldSampling
394	Orgy	3.52	47.76	Spatangoida L. Agassiz, 1840	Toxasteridae Lambert, 1920	Toxaster Agassiz, 1840	Toxaster_retusus	(Lamarck, 1816)	Echinospatagus_cordiformis Breynius, 1732; Echinospatagus_neocomiensis (d’Orbigny, 1853); Toxaster_neocomiensis d’Orbigny, 1853; Toxaster_michelini Cotteau, 1851	Université de Bourgogne Geology (David Coll.)	1981	Fossil specimen	FieldSampling
417	Ouanne	3.44	47.66	Spatangoida L. Agassiz, 1840	Toxasteridae Lambert, 1920	Toxaster Agassiz, 1840	Toxaster_retusus	(Lamarck, 1816)	Echinospatagus_cordiformis Breynius, 1732; Echinospatagus_neocomiensis (d’Orbigny, 1853); Toxaster_neocomiensis d’Orbigny, 1853; Toxaster_michelini Cotteau, 1851	Cotteau, 1857-1878; Valette, 1908	before 1878; before 1908	Literature	FieldSampling
525	Perreuse	3.22	47.54	Spatangoida L. Agassiz, 1840	Toxasteridae Lambert, 1920	Toxaster Agassiz, 1840	Toxaster_retusus	(Lamarck, 1816)	Echinospatagus_cordiformis Breynius, 1732; Echinospatagus_neocomiensis (d’Orbigny, 1853); Toxaster_neocomiensis d’Orbigny, 1853; Toxaster_michelini Cotteau, 1851	Cotteau, 1857-1878; Valette, 1908	before 1878; before 1908	Literature	FieldSampling
88	Pissevache	4.86	48.4	Spatangoida L. Agassiz, 1840	Toxasteridae Lambert, 1920	Toxaster Agassiz, 1840	Toxaster_retusus	(Lamarck, 1816)	Echinospatagus_cordiformis Breynius, 1732; Echinospatagus_neocomiensis (d’Orbigny, 1853); Toxaster_neocomiensis d’Orbigny, 1853; Toxaster_michelini Cotteau, 1851	Université de Bourgogne Geology (David Coll.)	1981	Fossil specimen	FieldSampling
141	Poligny	4.34	48.17	Spatangoida L. Agassiz, 1840	Toxasteridae Lambert, 1920	Toxaster Agassiz, 1840	Toxaster_retusus	(Lamarck, 1816)	Echinospatagus_cordiformis Breynius, 1732; Echinospatagus_neocomiensis (d’Orbigny, 1853); Toxaster_neocomiensis d’Orbigny, 1853; Toxaster_michelini Cotteau, 1851	Université de Bourgogne Geology (David Coll.)	1981	Fossil specimen	FieldSampling
61	Rachecourt-sur-Blaise	4.99	48.45	Spatangoida L. Agassiz, 1840	Toxasteridae Lambert, 1920	Toxaster Agassiz, 1840	Toxaster_retusus	(Lamarck, 1816)	Echinospatagus_cordiformis Breynius, 1732; Echinospatagus_neocomiensis (d’Orbigny, 1853); Toxaster_neocomiensis d’Orbigny, 1853; Toxaster_michelini Cotteau, 1851	Université de Bourgogne Geology (David Coll.)	1981	Fossil specimen	FieldSampling
318	Ravins de Quenne	3.64	47.79	Spatangoida L. Agassiz, 1840	Toxasteridae Lambert, 1920	Toxaster Agassiz, 1840	Toxaster_retusus	(Lamarck, 1816)	Echinospatagus_cordiformis Breynius, 1732; Echinospatagus_neocomiensis (d’Orbigny, 1853); Toxaster_neocomiensis d’Orbigny, 1853; Toxaster_michelini Cotteau, 1851	Université de Bourgogne Geology (David Coll.)	1981	Fossil specimen	FieldSampling
314	Ravins de Venoy	3.64	47.8	Spatangoida L. Agassiz, 1840	Toxasteridae Lambert, 1920	Toxaster Agassiz, 1840	Toxaster_retusus	(Lamarck, 1816)	Echinospatagus_cordiformis Breynius, 1732; Echinospatagus_neocomiensis (d’Orbigny, 1853); Toxaster_neocomiensis d’Orbigny, 1853; Toxaster_michelini Cotteau, 1851	Université de Bourgogne Geology (David Coll.)	1981	Fossil specimen	FieldSampling
431	Riot-Varennes	3.42	47.74	Spatangoida L. Agassiz, 1840	Toxasteridae Lambert, 1920	Toxaster Agassiz, 1840	Toxaster_retusus	(Lamarck, 1816)	Echinospatagus_cordiformis Breynius, 1732; Echinospatagus_neocomiensis (d’Orbigny, 1853); Toxaster_neocomiensis d’Orbigny, 1853; Toxaster_michelini Cotteau, 1851	Université de Bourgogne Geology (David Coll.)	1981	Fossil specimen	FieldSampling
70	Saint-Dizier	4.96	48.63	Spatangoida L. Agassiz, 1840	Toxasteridae Lambert, 1920	Toxaster Agassiz, 1840	Toxaster_retusus	(Lamarck, 1816)	Echinospatagus_cordiformis Breynius, 1732; Echinospatagus_neocomiensis (d’Orbigny, 1853); Toxaster_neocomiensis d’Orbigny, 1853; Toxaster_michelini Cotteau, 1851	Cotteau, 1857-1878	before 1878	Literature	FieldSampling
405	Saint-Georges-sur-Baulche	3.51	47.8	Spatangoida L. Agassiz, 1840	Toxasteridae Lambert, 1920	Toxaster Agassiz, 1840	Toxaster_retusus	(Lamarck, 1816)	Echinospatagus_cordiformis Breynius, 1732; Echinospatagus_neocomiensis (d’Orbigny, 1853); Toxaster_neocomiensis d’Orbigny, 1853; Toxaster_michelini Cotteau, 1851	Université de Bourgogne Geology (Houdard, Valette Coll.); Cotteau, 1857-1878	before 1908; before 1878	Fossil specimen; literature	FieldSampling
612	Saint-Louis	2.79	47.37	Spatangoida L. Agassiz, 1840	Toxasteridae Lambert, 1920	Toxaster Agassiz, 1840	Toxaster_retusus	(Lamarck, 1816)	Echinospatagus_cordiformis Breynius, 1732; Echinospatagus_neocomiensis (d’Orbigny, 1853); Toxaster_neocomiensis d’Orbigny, 1853; Toxaster_michelini Cotteau, 1851	Université de Bourgogne Geology (David Coll.)	1981	Fossil specimen	FieldSampling
545	Saint-Sauveur	3.21	47.6	Spatangoida L. Agassiz, 1840	Toxasteridae Lambert, 1920	Toxaster Agassiz, 1840	Toxaster_retusus	(Lamarck, 1816)	Echinospatagus_cordiformis Breynius, 1732; Echinospatagus_neocomiensis (d’Orbigny, 1853); Toxaster_neocomiensis d’Orbigny, 1853; Toxaster_michelini Cotteau, 1851	Cotteau, 1857-1878; Valette, 1908; Corroy, 1925	before 1878; before 1908; before 1924	Literature	FieldSampling
512	Sainte-Colombe-sur-Loing	3.23	47.57	Spatangoida L. Agassiz, 1840	Toxasteridae Lambert, 1920	Toxaster Agassiz, 1840	Toxaster_retusus	(Lamarck, 1816)	Echinospatagus_cordiformis Breynius, 1732; Echinospatagus_neocomiensis (d’Orbigny, 1853); Toxaster_neocomiensis d’Orbigny, 1853; Toxaster_michelini Cotteau, 1851	Université de Bourgogne Geology (David Coll.)	1981	Fossil specimen	FieldSampling
504	Saints	3.26	47.62	Spatangoida L. Agassiz, 1840	Toxasteridae Lambert, 1920	Toxaster Agassiz, 1840	Toxaster_retusus	(Lamarck, 1816)	Echinospatagus_cordiformis Breynius, 1732; Echinospatagus_neocomiensis (d’Orbigny, 1853); Toxaster_neocomiensis d’Orbigny, 1853; Toxaster_michelini Cotteau, 1851	Université de Bourgogne Geology (David Coll.); Cotteau, 1857-1878; Valette, 1908	1981; before 1878; before 1908	Fossil specimen; literature	FieldSampling
606	Sancerre	2.85	47.33	Spatangoida L. Agassiz, 1840	Toxasteridae Lambert, 1920	Toxaster Agassiz, 1840	Toxaster_retusus	(Lamarck, 1816)	Echinospatagus_cordiformis Breynius, 1732; Echinospatagus_neocomiensis (d’Orbigny, 1853); Toxaster_neocomiensis d’Orbigny, 1853; Toxaster_michelini Cotteau, 1851	Université de Bourgogne Geology (David Coll.); Cotteau, 1857-1878	1981; before 1878	Fossil specimen; literature	FieldSampling
3	Savonnières-en-Perthois	5.12	48.6	Spatangoida L. Agassiz, 1840	Toxasteridae Lambert, 1920	Toxaster Agassiz, 1840	Toxaster_retusus	(Lamarck, 1816)	Echinospatagus_cordiformis Breynius, 1732; Echinospatagus_neocomiensis (d’Orbigny, 1853); Toxaster_neocomiensis d’Orbigny, 1853; Toxaster_michelini Cotteau, 1851	Université de Bourgogne Geology (David Coll.)	1981	Fossil specimen	FieldSampling
41	Sommancourt	5.02	48.5	Spatangoida L. Agassiz, 1840	Toxasteridae Lambert, 1920	Toxaster Agassiz, 1840	Toxaster_retusus	(Lamarck, 1816)	Echinospatagus_cordiformis Breynius, 1732; Echinospatagus_neocomiensis (d’Orbigny, 1853); Toxaster_neocomiensis d’Orbigny, 1853; Toxaster_michelini Cotteau, 1851	Université de Bourgogne Geology (David Coll.)	1981	Fossil specimen	FieldSampling
28	Sommernont	5.07	48.46	Spatangoida L. Agassiz, 1840	Toxasteridae Lambert, 1920	Toxaster Agassiz, 1840	Toxaster_retusus	(Lamarck, 1816)	Echinospatagus_cordiformis Breynius, 1732; Echinospatagus_neocomiensis (d’Orbigny, 1853); Toxaster_neocomiensis d’Orbigny, 1853; Toxaster_michelini Cotteau, 1851	Université de Bourgogne Geology (David Coll.)	1981	Fossil specimen	FieldSampling
617	Subligny	2.77	47.39	Spatangoida L. Agassiz, 1840	Toxasteridae Lambert, 1920	Toxaster Agassiz, 1840	Toxaster_retusus	(Lamarck, 1816)	Echinospatagus_cordiformis Breynius, 1732; Echinospatagus_neocomiensis (d’Orbigny, 1853); Toxaster_neocomiensis d’Orbigny, 1853; Toxaster_michelini Cotteau, 1851	Université de Bourgogne Geology (David Coll.)	1981	Fossil specimen	FieldSampling
136	Thiéffrain	4.44	48.19	Spatangoida L. Agassiz, 1840	Toxasteridae Lambert, 1920	Toxaster Agassiz, 1840	Toxaster_retusus	(Lamarck, 1816)	Echinospatagus_cordiformis Breynius, 1732; Echinospatagus_neocomiensis (d’Orbigny, 1853); Toxaster_neocomiensis d’Orbigny, 1853; Toxaster_michelini Cotteau, 1851	Cotteau, 1857-1878	before 1878	Literature	FieldSampling
306	Thorigny	3.67	47.82	Spatangoida L. Agassiz, 1840	Toxasteridae Lambert, 1920	Toxaster Agassiz, 1840	Toxaster_retusus	(Lamarck, 1816)	Echinospatagus_cordiformis Breynius, 1732; Echinospatagus_neocomiensis (d’Orbigny, 1853); Toxaster_neocomiensis d’Orbigny, 1853; Toxaster_michelini Cotteau, 1851	Université de Bourgogne Geology (David Coll.)	1981	Fossil specimen	FieldSampling
113	Trannes	4.6	48.3	Spatangoida L. Agassiz, 1840	Toxasteridae Lambert, 1920	Toxaster Agassiz, 1840	Toxaster_retusus	(Lamarck, 1816)	Echinospatagus_cordiformis Breynius, 1732; Echinospatagus_neocomiensis (d’Orbigny, 1853); Toxaster_neocomiensis d’Orbigny, 1853; Toxaster_michelini Cotteau, 1851	Université de Bourgogne Geology (David Coll.)	1981	Fossil specimen	FieldSampling
564	Treigny	3.18	47.55	Spatangoida L. Agassiz, 1840	Toxasteridae Lambert, 1920	Toxaster Agassiz, 1840	Toxaster_retusus	(Lamarck, 1816)	Echinospatagus_cordiformis Breynius, 1732; Echinospatagus_neocomiensis (d’Orbigny, 1853); Toxaster_neocomiensis d’Orbigny, 1853; Toxaster_michelini Cotteau, 1851	Université de Bourgogne Geology (David Coll.)	1981	Fossil specimen	FieldSampling
222	Tronchoy	3.94	47.92	Spatangoida L. Agassiz, 1840	Toxasteridae Lambert, 1920	Toxaster Agassiz, 1840	Toxaster_retusus	(Lamarck, 1816)	Echinospatagus_cordiformis Breynius, 1732; Echinospatagus_neocomiensis (d’Orbigny, 1853); Toxaster_neocomiensis d’Orbigny, 1853; Toxaster_michelini Cotteau, 1851	Cotteau, 1857-1878; Valette, 1908	before 1878; before 1908	Literature	FieldSampling
193	Turgy	4.04	48.02	Spatangoida L. Agassiz, 1840	Toxasteridae Lambert, 1920	Toxaster Agassiz, 1840	Toxaster_retusus	(Lamarck, 1816)	Echinospatagus_cordiformis Breynius, 1732; Echinospatagus_neocomiensis (d’Orbigny, 1853); Toxaster_neocomiensis d’Orbigny, 1853; Toxaster_michelini Cotteau, 1851	Université de Bourgogne Geology (David Coll.)	1981	Fossil specimen	FieldSampling
189	Vallières	4.07	47.99	Spatangoida L. Agassiz, 1840	Toxasteridae Lambert, 1920	Toxaster Agassiz, 1840	Toxaster_retusus	(Lamarck, 1816)	Echinospatagus_cordiformis Breynius, 1732; Echinospatagus_neocomiensis (d’Orbigny, 1853); Toxaster_neocomiensis d’Orbigny, 1853; Toxaster_michelini Cotteau, 1851	Université de Bourgogne Geology (David Coll.)	1981	Fossil specimen	FieldSampling
123	Vandeuvre-sur-Barse	4.47	48.23	Spatangoida L. Agassiz, 1840	Toxasteridae Lambert, 1920	Toxaster Agassiz, 1840	Toxaster_retusus	(Lamarck, 1816)	Echinospatagus_cordiformis Breynius, 1732; Echinospatagus_neocomiensis (d’Orbigny, 1853); Toxaster_neocomiensis d’Orbigny, 1853; Toxaster_michelini Cotteau, 1851	Cotteau, 1857-1878; Corroy, 1925	before 1878; before 1924	Literature	FieldSampling
183	Vau Gillot	4.15	48.02	Spatangoida L. Agassiz, 1840	Toxasteridae Lambert, 1920	Toxaster Agassiz, 1840	Toxaster_retusus	(Lamarck, 1816)	Echinospatagus_cordiformis Breynius, 1732; Echinospatagus_neocomiensis (d’Orbigny, 1853); Toxaster_neocomiensis d’Orbigny, 1853; Toxaster_michelini Cotteau, 1851	Université de Bourgogne Geology (David Coll.)	1981	Fossil specimen	FieldSampling
122	Vauchonvilliers	4.52	48.27	Spatangoida L. Agassiz, 1840	Toxasteridae Lambert, 1920	Toxaster Agassiz, 1840	Toxaster_retusus	(Lamarck, 1816)	Echinospatagus_cordiformis Breynius, 1732; Echinospatagus_neocomiensis (d’Orbigny, 1853); Toxaster_neocomiensis d’Orbigny, 1853; Toxaster_michelini Cotteau, 1851	Université de Bourgogne Geology (David Coll.)	1981	Fossil specimen	FieldSampling
332	Venoy	3.63	47.8	Spatangoida L. Agassiz, 1840	Toxasteridae Lambert, 1920	Toxaster Agassiz, 1840	Toxaster_retusus	(Lamarck, 1816)	Echinospatagus_cordiformis Breynius, 1732; Echinospatagus_neocomiensis (d’Orbigny, 1853); Toxaster_neocomiensis d’Orbigny, 1853; Toxaster_michelini Cotteau, 1851	Université de Bourgogne Geology (Valette Coll.); Corroy, 1925	before 1908; before 1924	Fossil specimen; literature	FieldSampling
100	Ville-sur-Terre	4.74	48.34	Spatangoida L. Agassiz, 1840	Toxasteridae Lambert, 1920	Toxaster Agassiz, 1840	Toxaster_retusus	(Lamarck, 1816)	Echinospatagus_cordiformis Breynius, 1732; Echinospatagus_neocomiensis (d’Orbigny, 1853); Toxaster_neocomiensis d’Orbigny, 1853; Toxaster_michelini Cotteau, 1851	Université de Bourgogne Geology (David Coll.)	1981	Fossil specimen	FieldSampling
392	Villefargeau	3.52	47.78	Spatangoida L. Agassiz, 1840	Toxasteridae Lambert, 1920	Toxaster Agassiz, 1840	Toxaster_retusus	(Lamarck, 1816)	Echinospatagus_cordiformis Breynius, 1732; Echinospatagus_neocomiensis (d’Orbigny, 1853); Toxaster_neocomiensis d’Orbigny, 1853; Toxaster_michelini Cotteau, 1851	Université de Bourgogne Geology (David Coll.); Cotteau, 1857-1878	1981; before 1878	Fossil specimen; literature	FieldSampling
83	Villiers-aux-Chênes	4.89	48.36	Spatangoida L. Agassiz, 1840	Toxasteridae Lambert, 1920	Toxaster Agassiz, 1840	Toxaster_retusus	(Lamarck, 1816)	Echinospatagus_cordiformis Breynius, 1732; Echinospatagus_neocomiensis (d’Orbigny, 1853); Toxaster_neocomiensis d’Orbigny, 1853; Toxaster_michelini Cotteau, 1851	Université de Bourgogne Geology (David Coll.)	1981	Fossil specimen	FieldSampling
174	Villiers-sous-Praslin	4.23	48.07	Spatangoida L. Agassiz, 1840	Toxasteridae Lambert, 1920	Toxaster Agassiz, 1840	Toxaster_retusus	(Lamarck, 1816)	Echinospatagus_cordiformis Breynius, 1732; Echinospatagus_neocomiensis (d’Orbigny, 1853); Toxaster_neocomiensis d’Orbigny, 1853; Toxaster_michelini Cotteau, 1851	Université de Bourgogne Geology (David Coll.)	1981	Fossil specimen	FieldSampling
290	Villy	3.73	47.88	Spatangoida L. Agassiz, 1840	Toxasteridae Lambert, 1920	Toxaster Agassiz, 1840	Toxaster_retusus	(Lamarck, 1816)	Echinospatagus_cordiformis Breynius, 1732; Echinospatagus_neocomiensis (d’Orbigny, 1853); Toxaster_neocomiensis d’Orbigny, 1853; Toxaster_michelini Cotteau, 1851	Université de Bourgogne Geology (David Coll.)	1981	Fossil specimen	FieldSampling
137	Villy-en-Trodes	4.38	48.2	Spatangoida L. Agassiz, 1840	Toxasteridae Lambert, 1920	Toxaster Agassiz, 1840	Toxaster_retusus	(Lamarck, 1816)	Echinospatagus_cordiformis Breynius, 1732; Echinospatagus_neocomiensis (d’Orbigny, 1853); Toxaster_neocomiensis d’Orbigny, 1853; Toxaster_michelini Cotteau, 1851	Valette, 1908	before 1908	Literature	FieldSampling
265	Voivres	3.88	47.92	Spatangoida L. Agassiz, 1840	Toxasteridae Lambert, 1920	Toxaster Agassiz, 1840	Toxaster_retusus	(Lamarck, 1816)	Echinospatagus_cordiformis Breynius, 1732; Echinospatagus_neocomiensis (d’Orbigny, 1853); Toxaster_neocomiensis d’Orbigny, 1853; Toxaster_michelini Cotteau, 1851	Université de Bourgogne Geology (David Coll.)	1981	Fossil specimen	FieldSampling
169	Vougrey	4.23	48.09	Spatangoida L. Agassiz, 1840	Toxasteridae Lambert, 1920	Toxaster Agassiz, 1840	Toxaster_retusus	(Lamarck, 1816)	Echinospatagus_cordiformis Breynius, 1732; Echinospatagus_neocomiensis (d’Orbigny, 1853); Toxaster_neocomiensis d’Orbigny, 1853; Toxaster_michelini Cotteau, 1851	Université de Bourgogne Geology (David Coll.)	1981	Fossil specimen	FieldSampling
78	Wassy	4.95	48.5	Spatangoida L. Agassiz, 1840	Toxasteridae Lambert, 1920	Toxaster Agassiz, 1840	Toxaster_retusus	(Lamarck, 1816)	Echinospatagus_cordiformis Breynius, 1732; Echinospatagus_neocomiensis (d’Orbigny, 1853); Toxaster_neocomiensis d’Orbigny, 1853; Toxaster_michelini Cotteau, 1851	Cotteau, 1857-1878	before 1878	Literature	FieldSampling

## Sheet: cartes
Locality	decimal longitude	decimal latitude	BRGM map												For ass	ool	sable	biofaciès	biogène
Auxerre	3.57	47.79	Auxerre
Avaleur	4.34	48.12	Bar-sur-Seine	ool	pauvre	biv (qq huitres)			sableux	F1					F1	1	1	B
Avrainville	5.05	48.54	Joinville	huitres	biv	oolO			sableux	F2					F2	0	1	H
Baudonvilliers	5.02	48.69	St Dizier	huitres	biv	oolO			sableux	F2					F2	0	1	H
Baudrecourt	4.96	48.4	Doulevant-Le-Chateau
Beine	3.7	47.8	Chablis	ool	poly	riche			inter	F1					F1	1		P
Bernon	4.00	47.98	Chaource	huitres	biv	ool				F1					F1	1		H
Bernouil	3.9	47.9	StFlorentin						ool	F1					F1	1	0	B
Bettancourt	4.99	48.65	St Dizier
Beurey	4.46	48.2	Bar-sur-Seine	biv	nautiles	ammonites	qq huitres	oolO	sableux	F1					F1	0	1	C
Bissiol	2.79	47.41	Lere	ool						F0					F0	1		B
Bleigny-le-Carreau	3.69	47.84	Chablis	ool	biv	huitres			inter	F1					F1	1		H
Blumeray	4.85	48.37	Doulevant-Le-Chateau	huitres	biv	oolO			sableux	F2					F2	0	1	H
Carisey	3.84	47.92	StFlorentin	biv	huitres	oolO			sableux	F1					F1	0	1	H
Carisey (voie ferrée)	3.84	47.91	StFlorentin	biv	huitres	oolO			sableux	F1					F1	0	1	H
Chancenay	4.99	48.67	St Dizier				oolO		sableux	F2					F2	0	1	B
Chaource	4.14	48.06	Chaource	huitres	biv	nautiles			sableux									H
Cheminon	4.92	48.73	St Dizier	huitres	biv	oolO			sableux	F2					F2	0	1	H
Cheney	3.96	47.91	Chaource
Chevannes	3.52	47.74	Auxerre	pauvre						F1					F1			B
Courtenot	4.3	48.15	Bouilly	huitres	biv	ool	<Q		sableux	F1					F1	1	1	H
Courtgain	4.84	48.39	Doulevant-Le-Chateau		oolO				sableux	F2					F2	0	1
Coussegray	4.04	47.96	Chaource	pauvre	biv	huitres	oolO		sableux	F1					F1	0	1	B
Dampierre-sous-Bouhy	3.13	47.5	Cosne						ool							1	0
Dyé	3.88	47.91	StFlorentin	oolO					ool	F1					F1	0	0
Egriselles	3.62	47.79	Chablis		biv	pauvre			inter	F1					F1			B
Escamps	3.47	47.73	Auxerre
Ferrières-et-la-Folie	5.09	48.39	Doulaincourt	huitres	biv	oolO			sableux	F2					F2	0	1	H
Flogny	3.89	47.94	StFlorentin	ool	biv	huitres			biog	F1					F1	1	0	B	1
Flornoy	4.99	48.53	Wassy	huitres	biv	oolO			sableux	F2					F2	0	1	H
Fontenay-près-Chablis	3.82	47.86	Chablis
Fontenoy	3.3	47.66	Courson	ool	biv				ool	F1					F1	1	0	B
Fouchères	4.27	48.14	Bouilly	poly					bio								0	P	1
Fresnay	4.74	48.31	Doulevant-Le-Chateau	pauvre	huitres	biv	oolO		sableux	F2					F2	0	1	H
Fuligny	4.71	48.32	Doulevant-Le-Chateau	huitres	biv	brachio	gastro	céphalopodes	sableux	F1	oolO				F1	0	1	C
Gaudinet	3.14	47.53	StFargeau	ool biocl	biv				bio	F1					F1	1	0	B	1
Gy-l'Evêque (métairie Foudriat)	3.56	47.69	Auxerre	ool	biv	poly	huitres	brachio	gastro	riche	F1	ool			F1	1	0	P
Jonches	3.60	47.82	Auxerre							F1					F1
La Boulaye	2.76	47.38	Lere	ool						F0					F0	1
La Chapelle-Vieille-Forêt	3.9	47.95	StFlorentin
La Cour Barrat	3.43	47.71	Auxerre		biv	polypiers			bio	F1					F1		0	P	1
La Houpette	5.05	48.64	Bar-le-Duc	qq biv	cephalo	qq gastro	oolO		sableux	F2					F2	0	1	C
Lalande	3.31	47.67	Courson
Lantages	4.24	48.08	Bouilly	argileux	biv	huitres	nautiles	ammonites	sableux	F1	oolO				F1	0	1	C
Les Anges	3.05	47.5	Cosne		biv				ool	F0					F0	1	0	B
Les Beauchats	3.07	47.5	Cosne	ool	biv					F1					F1	1		B
Les Bordes	4.22	48.09	Bouilly	biv	nautiles	ammonites	oolO		sableux	F1					F1	0	1	C
Les Bressus	3.26	47.64	Courson						bio	F1					F1				1
Les Forêts	3.42	47.69	Courson	ool	biv				bio	F1					F1	1	0	B	1
Les Forges	3.12	47.51	Cosne		biv				ool	F1					F1	1	0	B
Les Fouchers	3.14	47.51	Cosne	biocl					ool	F1					F1	1	0	B	1
Les Méris	3.13	47.53	StFargeau	ool	biv				bio	F1					F1	1	0	B	1
Les Rèbles	3.21	47.59	StFargeau	biocl ool	biv	huitres										1		H
Les Rossignols	2.77	47.35	Lere	ool	biv					F0					F0	1		B
Les Vauboulons	3.58	47.76	Auxerre		pauvre				ool	F1					F1	1	0	B
Leugny	3.37	47.68	Courson	ool	biv	huitres			bio	F1					F1	1	0	B	1
Leugny (La Badinerie)	3.39	47.69	Courson	biocl	biv	huitres			bio	F1					F1	1	0	B	1
Levis	3.32	47.65	Courson	ool	biv				ool	F1					F1	1	0	B
Lignières	3.98	47.93	Chaource	ool					sableux	F1					F1	1	1	B
Lignorelles	3.73	47.87	Chablis
Ligny-le-Châtel	3.76	47.9	StFlorentin	biv	riche	brachio	gastro	ammonites	inter	F1	oolO				F1			C
L'Orme du Pont	3.22	47.6	StFargeau	ool biocl	bi v				bio	F1					F1	1	0	B	1
Magnant (bois du Faroy)	4.45	48.16	Bar-sur-Seine	huitres	biv	oolO			sableux	F1					F1	0	1	H
Magny-Fouchard	4.53	48.26	Brienne-Le-Château	pauvre	huitres	biv	nautiles	oolO	sableux	F1					F1	0	1	H
Maisons-lès-Chaource	4.17	48.02	Chaource	oolO					sableux	F1					F1	0	1
Maizières	5.08	48.49	Joinville	biv huitres	oolO				sableux	F2					F2	0	1	H
Marolles-sous-Lignières	3.93	47.93	StFlorentin	biv	huitres	ool			biog	F1					F1	1	0	H	1
Monéteau	3.59	47.82	Auxerre
Montigny-la-Resle	3.66	47.86	Chablis	ool	pauvre	huitres			inter	F1					F1	1		H
Nantenne	3.46	47.7	Auxerre	biv	poly				bio	F1					F1		0	P	1
Narcy	5.098	48.57	Joinville	huitres	biv	cephalo	oolO		sableux	F2					F2	0	1	H
Nomécourt	5.08	48.44	Joinville	oolO						F2					F2	0
Nuisement	4.54	48.21	Bar-sur-Seine	biv	huitres	nautiles	oolO		sableux	F1					F1	0	1	H
Nully	4.81	48.36	Doulevant-Le-Chateau	huitres	biv	oolO			sableux	F2					F2	0	1	H
Orgy	3.51	47.76	Auxerre		pauvre	biv			inter	F1					F1			B
Ouanne	3.44	47.66	Courson
Perreuse	3.22	47.54	StFargeau
Perrigny	3.54	47.82	Auxerre
Pissevache	4.86	48.4	Doulevant-Le-Chateau	huitres	biv	oolO			sableux	F2					F2	0	1	H
Poligny	4.34	48.17	Bar-sur-Seine	pauvre	biv	qq huitres	nautiles	ammonites	sableux	F1	oolO				F1	0	1	H
Quenne	3.64	47.77	Chablis		biv	huitres	poly	pauvre		F1					F1			P
Riot-Varennes	3.42	47.74	Auxerre	ool	biv				bio	F1					F1	1	0	B	1
Saint-Dizier	4.96	48.63	St Dizier
Saint-Dizier (abbaye Saint-Pantaléon)	4.95	48.62	St Dizier
Sainte-Colombe-sur-Loing	3.21	47.57	StFargeau	ool biocl	biv				bio	F1					F1	1	0	B	1
Saint-Georges-sur-Baulche	3.51	47.8	Auxerre
Saint-Louis	2.79	47.37	Lere	ool						F0					F0	1		B
Saints	3.26	47.62	Courson	ool biocl	biv	huitres			bio	F1					F1	1	0	B	1
Saint-Sauveur	3.21	47.6	StFargeau
Sancerre	2.85	47.33	Sancerre	ool	biv					F0					F0	1		B
Savonnières-en-Perthois	5.12	48.6	Bar-le-Duc	huitres	oolO				sableux	F2					F2	0	1	H
Sommancourt	5.02	48.5	Wassy	huitres	biv	oolO			sableux	F2					F2	0	1	H
Sommernont	5.07	48.46	Joinville	huitres	biv	ammonites	gastro	oolO	sableux	F2					F2	0	1	C
Soulaines-Dhuys	4.73	48.36	Doulevant-Le-Chateau
Subligny	2.77	47.39	Lere							F0					F0
Thiéffrain	4.44	48.19	Bar-sur-Seine
Thorigny	3.67	47.82	Chablis		poly				bio	F1					F1		0	P	1
Trannes	4.6	48.3	Brienne-Le-Château	huitres	biv	oolO			sableux	F1					F1	0	1	H
Treigny	3.18	47.55	StFargeau	ool biocl	biv				bio	F1					F1	1	0	B	1
Tronchoy	3.94	47.92	Chaource
Turgy	4.04	48.02	Chaource	huitres	biv	oolO			sableux	F1					F1	0	1	H
Valleret	4.98	48.48	Wassy
Vallières	4.07	47.99	Chaource	huitres	biv	ool			sableux	F1					F1	1	1	H
Vandeuvre-sur-Barse	4.47	48.23	Bar-sur-Seine
Varennes	3.79	47.9	StFlorentin
Vau Gillot	4.15	48.02	Chaource	huitres	biv	oolO			sableux	F1					F1	0	1	H
Vauchonvilliers	4.52	48.27	Brienne-Le-Château	huitres	biv	nautiles	oolO		sableux	F1					F1	0	1	H
Vendeuvre-sur-Barse	4.47	48.23	Bar-sur-Seine	pauvre	huitres	biv			sableux								1	H
Venoy	3.63	47.8	Chablis		poly				inter	F1					F1			P
Villefargeau	3.52	47.78	Auxerre
Ville-sur-Saulx	5.09	48.72	St Dizier
Ville-sur-Terre	4.74	48.34	Doulevant-Le-Chateau	huitres	biv	oolO			sableux	F2					F2	0	1	H
Villiers-aux-Chênes	4.89	48.36	Doulevant-Le-Chateau	huitres	biv	nautiles	oolO		sableux	F2					F2	0	1	H
Villiers-sous-Praslin	4.23	48.07	Bouilly	oolO					sableux	F1					F1	0	1	H
Villy	3.73	47.88	Chablis	biv	huitres	oolO			sableux	F1					F1	0	1	H
Villy-en-Trodes	4.38	48.2	Bar-sur-Seine
Volvent	3.42	47.7	Auxerre
Vougrey	4.23	48.09	Bouilly	ool argileux	nautiles	ammonites	biv (qq huitres)		sableux	F1					F1	1	1	C
Wassy	4.95	48.5	Wassy	huitres	biv	nautiles			sableux								1	H

## Sheet: faciès
Cartes	granulo	détritisme	bioclastes	biofaciès	oolite	fossilifère	fossiles
Auxerre		gréseux	oui	huîtres serpules	oui	très	Toxaster, Exoygra couloni…		calcaire récifal (Orgy, Gy, N Auxerre)
Bar-sur-Seine	grossier, conglomératique		oui		oui	très	Toxaster, Exoygra couloni…			glauconie
Bouilly	grossier bioclastique à la base, fin argileux au sommet avec fuane abondant eà huîtres	gréseux au N de la Seine		polypiers à Fouchères + bioclastes (massif zoogène)	oolitique au N de la Seine ( Courtenot)	très	Toxaster, Exoygra couloni…(sommet)	microfaune riche : Lenticulina, Citharinella, Citharina		glauconie à la base
Brienne-le-Château	calcaires marneux, argileux, silteux	argilo-sableux	oui			très	bivalves, echinodermes, cnidaires…
Chablis	calcaires argileux, marneux au sommet	argileux		polypiers et marnes base, marne suelement au sommet	oui	très	Exogyra couloni sommet	microfaune riche : ostracodes, Lenticulina, Citharina
Chaource	calcaires sableux à bioclastiques, ou marno-calcaire	sableux	oui			très	Toxaster, Exoygra couloni…
Cosne	calcaires argileux à marnes				oui	très	echino, bivalves …mais céphalopodes absents	microfaune riche : ostracodes, Lenticulina, Citharina
Courson	calcaires gréseux bioclastiques			polypiers ferruginisés + autres débris serpules, bivalves, échinod…	oui	très	Toxaster, Exoygra couloni…+ ammonites	microfaune riche : ostracodes, Lenticulina, Citharina		glauconie
Doulaincourt	calcaire	grenu				oui	Toxaster, Exoygra couloni…
Doulevant	calcaire grenu	gréneux ou marneux				très	Toxaster, Exoygra couloni…etc + ammonites			glauconie
Joinville	calcaire gréseux conglomératique					très	Toxaster, Exoygra couloni…etc + ammonites
Léré	calcaire marnes				oui	très	Toxaster, bivalves	microfaune riche : ostracodes, Lenticulina, Citharina
Sancerre	calcaire gréseux et bioclastique		oui		oui		bivalves, brachio, echinod (bioclastes)
St Dizier	calcaire grossier gréseux, conglomératique					très	Toxaster, Exoygra couloni…+ polypiers, ammonites…			glauconie
St Fargeau	calcaire marneux				oui	très	Toxaster, Exoygra couloni…	microfaune riche : ostracodes, Lenticulina, Citharina
St Florentin	calcaire finement sableux ou bioclastiques					très	Toxaster, Exoygra couloni…
Wassy	calcaire grossier gréseux					très	tout + ammonites			glauconie
Biofaciès
P	nombreux polypiers, très nbeux bivalves (Neithea, Trigonia, huitres), brachio, gastro, très rares céphalo
B	faune pauvre surtout représentée par bivalves fouisseurs, reste de la faune peu nombreux: pas ou qq huitres, rares gastro, brachio et polypiers, quasi absence de céphalopodes
H	huitres entières, grosses et abondantes, nombreux biv fouisseurs, qq nautiles, rares ammonites, qq gastro et brachio
C	présence d'ammonites, nbeux nautiles, nbeux biv fouisseurs, qq ou rares huitres, qq gastro, qq brachio

## Sheet: VAR
Locality	decimal longitude	decimal latitude	Foram assemblage	fer ool	detritic input	biofaciès	biogenous	BRGM map
Ménetou-Ratel	2.75	47.35	F0	1	0	B	0
La Boulaye	2.76	47.38	F0	1	0	B	0	Lere
Les Rossignols	2.77	47.35	F0	1	0	B	0	Lere
Subligny	2.77	47.39	F0	1	0	B	0	Lere
Bissiol	2.79	47.41	F0	1	0	B	0	Lere
Saint-Louis	2.79	47.37	F0	1	0	B	0	Lere
Sancerre	2.85	47.33	F0	1	1	B	0	Sancerre
Les Anges	3.05	47.5	F1	1	0	B	0	Cosne
Les Beauchats	3.07	47.5	F1	1	0	B	0	Cosne
Les Forges	3.12	47.51	F1	1	0	B	0	Cosne
Les Méris	3.13	47.53	F1	1	0	B	1	StFargeau
Gaudinet	3.14	47.53	F1	1	0	B	1	StFargeau
Les Fouchers	3.14	47.51	F1	1	0	B	0	Cosne
Treigny	3.18	47.55	F1	1	0	B	1	StFargeau
Les Rèbles	3.21	47.59	F1	1	0	B	1	StFargeau
Sainte-Colombe-sur-Loing	3.21	47.57	F1	1	0	B	1	StFargeau
L'Orme du Pont	3.22	47.6	F1	1	0	B	1	StFargeau
Les Bressus	3.26	47.64	F1	1	0		1	Courson
Saints	3.26	47.62	F1	1	0	B	1	Courson
Fontenoy	3.3	47.66	F1	1	0	B	0	Courson
Levis	3.32	47.65	F1	1	0	B	0	Courson
Leugny	3.37	47.68	F1	1	0	B	1	Courson
Leugny (La Badinerie)	3.39	47.69	F1	1	0	B	1	Courson
Les Forêts	3.42	47.69	F1	1	0	B	1	Courson
La Cour Barrat	3.43	47.71	F1	1	0	P	1	Auxerre
Nantenne	3.46	47.7	F1	1	0	P	1	Auxerre
Orgy	3.51	47.76	F1	1	1	B	0	Auxerre
Chevannes	3.52	47.74	F1	1	1	B	0	Auxerre
Villefargeau	3.52	47.78	F1	1	1		0	Auxerre
Gy-l'Evêque (métairie Foudriat)	3.56	47.69	F1	1	0	P	0	Auxerre
Les Vauboulons	3.58	47.76	F1	1	0	B	0	Auxerre
Jonches	3.60	47.82	F1	1	1		0	Auxerre
Egriselles	3.62	47.79	F1	1	1	B	0	Chablis
Venoy	3.63	47.8	F1	1	1	P	0	Chablis
Quenne	3.64	47.77	F1	1	1	P	0	Chablis
Montigny-la-Resle	3.66	47.86	F1	1	1	H	0	Chablis
Thorigny	3.67	47.82	F1	1	1	P	0	Chablis
Bleigny-le-Carreau	3.69	47.84	F1	1	1	H	0	Chablis
Beine	3.7	47.8	F1	1	1	P	1	Chablis
Villy	3.73	47.88	F1	0	1	H	0	Chablis
Ligny-le-Châtel	3.76	47.9	F1	1	1	C	0	StFlorentin
Carisey	3.84	47.92	F1	0	1	H	0	StFlorentin
Carisey (voie ferrée)	3.84	47.91	F1	0	1	H	0	StFlorentin
Dyé	3.88	47.91	F1	1	0		0	StFlorentin
Flogny-la-Chapelle	3.89	47.94	F1	1	0	B	1	StFlorentin
Bernouil	3.9	47.9	F1	1	0	B	0	StFlorentin
Marolles-sous-Lignières	3.93	47.93	F1	1	0	H	1	StFlorentin
Lignières	3.98	47.93	F1	0	1	B	0	Chaource
Bernon	4.00	47.98	F1	1	1	H	0	Chaource
Coussegrey	4.04	47.96	F1	0	1	B	0	Chaource
Turgy	4.04	48.02	F1	0	1	H	0	Chaource
Vallières	4.07	47.99	F1	1	1	H	0	Chaource
Vau Gillot	4.15	48.02	F1	0	1	H	0	Chaource
Maisons-lès-Chaource	4.17	48.02	F1	0	1	H	0	Chaource
Les Bordes	4.22	48.09	F1	0	1	C	0	Bouilly
Villiers-sous-Praslin	4.23	48.07	F1	0	1	H	0	Bouilly
Vougrey	4.23	48.09	F1	0	1	C	0	Bouilly
Lantages	4.24	48.08	F1	0	1	C	0	Bouilly
Fouchères	4.27	48.14	F1	1	0	P	1	Bouilly
Courtenot	4.3	48.15	F1	0	1	H	0	Bouilly
Avaleur	4.34	48.12	F1	1	1	B	1	Bar-sur-Seine
Poligny	4.34	48.17	F1	0	1	H	0	Bar-sur-Seine
Magnant (bois du Faroy)	4.45	48.16	F1	0	1	H	0	Bar-sur-Seine
Beurey	4.46	48.2	F1	0	1	C	0	Bar-sur-Seine
Vendeuvre-sur-Barse	4.47	48.23	F1	0	1	H		Bar-sur-Seine
Vauchonvilliers	4.52	48.27	F1	0	1	H	0	Brienne-Le-Château
Magny-Fouchard	4.53	48.26	F1	0	1	H	0	Brienne-Le-Château
Nuisement	4.54	48.21	F1	0	1	H	0	Bar-sur-Seine
Trannes	4.6	48.3	F1	0	1	H	0	Brienne-Le-Château
Fuligny	4.71	48.32	F1	0	1	C	0	Doulevant-Le-Chateau
Fresnay	4.74	48.31	F1	0	1	H	0	Doulevant-Le-Chateau
Ville-sur-Terre	4.74	48.34	F1	0	1	H	0	Doulevant-Le-Chateau
Nully	4.81	48.36	F1	0	1	H	0	Doulevant-Le-Chateau
Courtgain	4.84	48.39	F1	0	1		0	Doulevant-Le-Chateau
Blumeray	4.85	48.37	F1	0	1	H	0	Doulevant-Le-Chateau
Pissevache	4.86	48.4	F1	0	1	H	0	Doulevant-Le-Chateau
Villiers-aux-Chênes	4.89	48.36	F1	0	1	H	0	Doulevant-Le-Chateau
Cheminon	4.92	48.73	F2	0	1	H	0	St Dizier
Mathons	5.06	48.41	F1	0	1	B		Wassy
Chancenay	4.99	48.67	F2	0	1	B	0	St Dizier
Flornoy	4.99	48.53	F1	0	1	H	0	Wassy
Baudonvilliers	5.02	48.69	F2	0	1	H	0	St Dizier
Sommancourt	5.02	48.5	F1	0	1	H	0	Wassy
Avrainville	5.05	48.54	F1	0	1	H	0	Joinville
La Houpette	5.05	48.64	F2	0	1	C	0	Bar-le-Duc
Sommernont	5.07	48.46	F1	0	1	C	0	Joinville
Maizières	5.08	48.49	F1	0	1	H	0	Joinville
Nomécourt	5.08	48.44	F1	0	1		0	Joinville
Ferrières-et-la-Folie	5.09	48.39	F1	0	1	H	0	Doulaincourt
Narcy	5.098	48.57	F2	0	1	H	0	Joinville
Savonnières-en-Perthois	5.12	48.6	F2	0	1	H	0	Bar-le-Duc
Rachecourt-sur-Blaise	4.99	48.45	F1	0	1	H	0
Voivres	3.88	47.92	F1	1	0	H	0
